# Supplementary material for: Integrated analysis of immune-related long noncoding RNAs as diagnostic biomarkers in psoriasis
Source: PeerJ. 2021 Mar 8;9:e11018. doi: 10.7717/peerj.11018 (PMC7950217; doi:10.7717/peerj.11018)
Supplement: Supplemental Information 4 [file peerj-09-11018-s004.xlsx]

## Sheet: immune related lncRNA
immunegene	lncRNA	cor	pvalue	Regulation
CANX	SH3PXD2A-AS1	0.455936	1.26173e-10	postive
CD1A	SH3PXD2A-AS1	-0.576375	2.53366e-17	negative
CD1B	SH3PXD2A-AS1	0.500523	8.37936e-13	postive
CD8A	SH3PXD2A-AS1	0.400026	2.64291e-08	postive
CTSB	SH3PXD2A-AS1	0.68528	2.67054e-26	postive
CTSL	SH3PXD2A-AS1	0.670789	6.9483e-25	postive
CTSS	SH3PXD2A-AS1	0.471069	2.49333e-11	postive
FCGRT	SH3PXD2A-AS1	-0.645902	1.2433e-22	negative
HLA-B	SH3PXD2A-AS1	0.498106	1.12078e-12	postive
HLA-C	SH3PXD2A-AS1	0.436295	9.22432e-10	postive
HLA-DMB	SH3PXD2A-AS1	0.466054	4.30496e-11	postive
HLA-DOB	SH3PXD2A-AS1	0.465237	4.70183e-11	postive
HLA-E	SH3PXD2A-AS1	0.577285	2.19925e-17	postive
HLA-F	SH3PXD2A-AS1	0.48023	8.98325e-12	postive
HLA-G	SH3PXD2A-AS1	0.529725	2.07006e-14	postive
HSPA2	SH3PXD2A-AS1	-0.732217	1.65096e-31	negative
HSPA4	SH3PXD2A-AS1	0.808126	8.89548e-43	postive
ICAM1	SH3PXD2A-AS1	0.403306	1.98292e-08	postive
IFNG	SH3PXD2A-AS1	0.63772	6.17006e-22	postive
KLRD1	SH3PXD2A-AS1	0.434261	1.12534e-09	postive
NFYB	SH3PXD2A-AS1	-0.532827	1.36785e-14	negative
PSMB8	SH3PXD2A-AS1	0.758022	7.20906e-35	postive
PSMC1	SH3PXD2A-AS1	0.452153	1.86924e-10	postive
PSMC2	SH3PXD2A-AS1	-0.415079	6.88994e-09	negative
PSMC3	SH3PXD2A-AS1	0.671576	5.84877e-25	postive
PSMC4	SH3PXD2A-AS1	0.85422	1.90169e-52	postive
PSMC5	SH3PXD2A-AS1	0.495609	1.50986e-12	postive
PSMC6	SH3PXD2A-AS1	0.53138	1.66037e-14	postive
PSMD1	SH3PXD2A-AS1	0.785137	6.93078e-39	postive
PSMD2	SH3PXD2A-AS1	0.787595	2.80542e-39	postive
PSMD7	SH3PXD2A-AS1	0.406598	1.48149e-08	postive
PSMD8	SH3PXD2A-AS1	0.61725	2.76975e-20	postive
PSMD13	SH3PXD2A-AS1	0.608523	1.29031e-19	postive
PSME1	SH3PXD2A-AS1	0.736886	4.35699e-32	postive
RELB	SH3PXD2A-AS1	0.722609	2.34915e-30	postive
RFX5	SH3PXD2A-AS1	0.580728	1.28226e-17	postive
TAP1	SH3PXD2A-AS1	0.753108	3.38479e-34	postive
TAP2	SH3PXD2A-AS1	0.779779	4.78225e-38	postive
TAPBP	SH3PXD2A-AS1	0.623581	8.79999e-21	postive
AP3B1	SH3PXD2A-AS1	0.442969	4.75899e-10	postive
RFXANK	SH3PXD2A-AS1	0.463738	5.52359e-11	postive
PSMD6	SH3PXD2A-AS1	0.621429	1.30329e-20	postive
PSME3	SH3PXD2A-AS1	0.852486	5.02151e-52	postive
PSMD14	SH3PXD2A-AS1	0.739842	1.84683e-32	postive
ADRM1	SH3PXD2A-AS1	0.751335	5.8608e-34	postive
TRPC4AP	SH3PXD2A-AS1	0.562125	2.19813e-16	postive
TAPBPL	SH3PXD2A-AS1	0.492999	2.0565e-12	postive
ULBP2	SH3PXD2A-AS1	0.869626	1.8801e-56	postive
RAET1E	SH3PXD2A-AS1	0.695927	2.15435e-27	postive
PI3	SH3PXD2A-AS1	0.902911	3.51816e-67	postive
CAMP	SH3PXD2A-AS1	0.556479	5.02968e-16	postive
CXCL14	SH3PXD2A-AS1	-0.631704	1.94391e-21	negative
CXCL16	SH3PXD2A-AS1	0.814586	5.75267e-44	postive
SLPI	SH3PXD2A-AS1	0.741828	1.03107e-32	postive
CXCL8	SH3PXD2A-AS1	0.798802	3.8751e-41	postive
CXCL10	SH3PXD2A-AS1	0.658663	9.25033e-24	postive
CXCL9	SH3PXD2A-AS1	0.632994	1.52312e-21	postive
CXCL11	SH3PXD2A-AS1	0.451578	1.98362e-10	postive
CXCL6	SH3PXD2A-AS1	0.530499	1.86742e-14	postive
CXCL1	SH3PXD2A-AS1	0.795878	1.21557e-40	postive
CXCL13	SH3PXD2A-AS1	0.781193	2.88743e-38	postive
XCL1	SH3PXD2A-AS1	0.442616	4.93037e-10	postive
CXCL3	SH3PXD2A-AS1	0.553505	7.72988e-16	postive
CCL8	SH3PXD2A-AS1	0.538742	6.13458e-15	postive
LCN2	SH3PXD2A-AS1	0.857603	2.75635e-53	postive
S100A9	SH3PXD2A-AS1	0.891717	3.47845e-63	postive
S100A8	SH3PXD2A-AS1	0.6727	4.56859e-25	postive
DCD	SH3PXD2A-AS1	-0.597568	8.33692e-19	negative
S100A12	SH3PXD2A-AS1	0.90608	2.12108e-68	postive
BPIFC	SH3PXD2A-AS1	0.439754	6.55774e-10	postive
MMP12	SH3PXD2A-AS1	0.765342	6.7149e-36	postive
SFTPD	SH3PXD2A-AS1	0.474327	1.74036e-11	postive
TMSB4X	SH3PXD2A-AS1	-0.432459	1.34072e-09	negative
ZC3HAV1	SH3PXD2A-AS1	0.619791	1.75373e-20	postive
S100P	SH3PXD2A-AS1	0.521814	5.8438e-14	postive
S100A7	SH3PXD2A-AS1	0.768672	2.21651e-36	postive
PGLYRP3	SH3PXD2A-AS1	0.483229	6.38924e-12	postive
PGLYRP2	SH3PXD2A-AS1	0.527852	2.65318e-14	postive
S100A10	SH3PXD2A-AS1	-0.501236	7.68755e-13	negative
S100A2	SH3PXD2A-AS1	0.833278	1.09411e-47	postive
PGLYRP4	SH3PXD2A-AS1	0.788763	1.81738e-39	postive
S100A11	SH3PXD2A-AS1	0.828526	1.06493e-46	postive
S100A7A	SH3PXD2A-AS1	0.895077	2.45517e-64	postive
COLEC12	SH3PXD2A-AS1	-0.493303	1.98406e-12	negative
DEFB124	SH3PXD2A-AS1	0.562884	1.96429e-16	postive
S100A14	SH3PXD2A-AS1	0.723654	1.76957e-30	postive
S100A16	SH3PXD2A-AS1	0.894582	3.64766e-64	postive
IFNGR1	SH3PXD2A-AS1	0.684688	3.06261e-26	postive
SLC22A17	SH3PXD2A-AS1	-0.529647	2.09182e-14	negative
IL6	SH3PXD2A-AS1	0.593152	1.73362e-18	postive
TGFB1	SH3PXD2A-AS1	0.403106	2.0182e-08	postive
MMP9	SH3PXD2A-AS1	0.73674	4.54392e-32	postive
A2M	SH3PXD2A-AS1	-0.530422	1.88682e-14	negative
NFKB1	SH3PXD2A-AS1	0.733003	1.32186e-31	postive
NOD2	SH3PXD2A-AS1	0.888885	3.03828e-62	postive
TLR2	SH3PXD2A-AS1	0.664101	2.94072e-24	postive
PLAU	SH3PXD2A-AS1	0.636294	8.11707e-22	postive
IL1B	SH3PXD2A-AS1	0.748004	1.62427e-33	postive
MX1	SH3PXD2A-AS1	0.780006	4.41142e-38	postive
DDX58	SH3PXD2A-AS1	0.69632	1.95887e-27	postive
RBP4	SH3PXD2A-AS1	-0.484192	5.7227e-12	negative
LTF	SH3PXD2A-AS1	0.830677	3.83466e-47	postive
FABP7	SH3PXD2A-AS1	-0.592646	1.88421e-18	negative
FABP5	SH3PXD2A-AS1	0.869139	2.56071e-56	postive
OASL	SH3PXD2A-AS1	0.866783	1.12342e-55	postive
CRABP2	SH3PXD2A-AS1	0.846359	1.40873e-50	postive
RBP7	SH3PXD2A-AS1	-0.555374	5.90347e-16	negative
DUOX1	SH3PXD2A-AS1	0.672701	4.56762e-25	postive
PI15	SH3PXD2A-AS1	0.712988	3.00581e-29	postive
PMP2	SH3PXD2A-AS1	-0.417885	5.32292e-09	negative
APOD	SH3PXD2A-AS1	-0.551002	1.1062e-15	negative
TNF	SH3PXD2A-AS1	0.483055	6.51698e-12	postive
MAPK1	SH3PXD2A-AS1	0.40795	1.31318e-08	postive
PML	SH3PXD2A-AS1	0.715002	1.77813e-29	postive
AEN	SH3PXD2A-AS1	0.628067	3.84277e-21	postive
CYBB	SH3PXD2A-AS1	0.471265	2.44049e-11	postive
ISG20	SH3PXD2A-AS1	0.827508	1.71839e-46	postive
ISG20L2	SH3PXD2A-AS1	0.616879	2.95968e-20	postive
TFRC	SH3PXD2A-AS1	0.433832	1.17332e-09	postive
IFIH1	SH3PXD2A-AS1	0.612015	7.01129e-20	postive
IDO1	SH3PXD2A-AS1	0.781491	2.59497e-38	postive
STAT3	SH3PXD2A-AS1	0.802036	1.07072e-41	postive
STAT1	SH3PXD2A-AS1	0.829499	6.72315e-47	postive
SOCS3	SH3PXD2A-AS1	0.639354	4.49799e-22	postive
TNFSF10	SH3PXD2A-AS1	0.750778	6.95901e-34	postive
CCL20	SH3PXD2A-AS1	0.87458	7.52592e-58	postive
SOCS1	SH3PXD2A-AS1	0.445825	3.56926e-10	postive
IRF1	SH3PXD2A-AS1	0.709718	6.98154e-29	postive
IL15	SH3PXD2A-AS1	0.411283	9.73136e-09	postive
PPIA	SH3PXD2A-AS1	0.470157	2.75565e-11	postive
NLRX1	SH3PXD2A-AS1	0.878737	4.54507e-59	postive
IKBKE	SH3PXD2A-AS1	0.793127	3.50269e-40	postive
ISG15	SH3PXD2A-AS1	0.776178	1.69923e-37	postive
DHX58	SH3PXD2A-AS1	0.558593	3.696e-16	postive
MUC4	SH3PXD2A-AS1	0.422971	3.3142e-09	postive
F2R	SH3PXD2A-AS1	-0.527942	2.62182e-14	negative
MAPT	SH3PXD2A-AS1	-0.483179	6.42565e-12	negative
LYZ	SH3PXD2A-AS1	0.45564	1.30141e-10	postive
CCL5	SH3PXD2A-AS1	0.423771	3.07419e-09	postive
LEP	SH3PXD2A-AS1	-0.413034	8.30294e-09	negative
CSRP1	SH3PXD2A-AS1	-0.71238	3.51919e-29	negative
MAPK14	SH3PXD2A-AS1	0.688103	1.38461e-26	postive
ITGAV	SH3PXD2A-AS1	-0.470816	2.56361e-11	negative
IL12B	SH3PXD2A-AS1	0.60838	1.3228e-19	postive
TLR8	SH3PXD2A-AS1	0.537546	7.22402e-15	postive
GNLY	SH3PXD2A-AS1	0.688743	1.19176e-26	postive
CD81	SH3PXD2A-AS1	-0.700246	7.51607e-28	negative
BPHL	SH3PXD2A-AS1	-0.411656	9.40881e-09	negative
GRN	SH3PXD2A-AS1	0.803398	6.18482e-42	postive
PDGFRA	SH3PXD2A-AS1	-0.664965	2.44566e-24	negative
GNAI1	SH3PXD2A-AS1	-0.428051	2.04853e-09	negative
WNT5A	SH3PXD2A-AS1	0.830683	3.8248e-47	postive
FURIN	SH3PXD2A-AS1	0.454628	1.44615e-10	postive
ADAR	SH3PXD2A-AS1	0.544194	2.88881e-15	postive
NOS2	SH3PXD2A-AS1	0.681825	5.90883e-26	postive
TRAF3	SH3PXD2A-AS1	0.692555	4.83871e-27	postive
NEO1	SH3PXD2A-AS1	-0.420894	4.02577e-09	negative
AHNAK	SH3PXD2A-AS1	-0.578515	1.81493e-17	negative
TK2	SH3PXD2A-AS1	-0.550926	1.1183e-15	negative
MX2	SH3PXD2A-AS1	0.668268	1.20218e-24	postive
TCF7L2	SH3PXD2A-AS1	-0.795698	1.30325e-40	negative
NFKBIZ	SH3PXD2A-AS1	0.808921	6.38574e-43	postive
SP1	SH3PXD2A-AS1	-0.470543	2.64164e-11	negative
SOD1	SH3PXD2A-AS1	-0.811933	1.79416e-43	negative
ECD	SH3PXD2A-AS1	0.429807	1.73143e-09	postive
SKIV2L	SH3PXD2A-AS1	0.442244	5.11717e-10	postive
DES	SH3PXD2A-AS1	-0.569324	7.47603e-17	negative
TNFRSF10A	SH3PXD2A-AS1	0.659427	7.88608e-24	postive
TNFRSF10B	SH3PXD2A-AS1	0.417607	5.46119e-09	postive
CCL4	SH3PXD2A-AS1	0.711591	4.31513e-29	postive
CSK	SH3PXD2A-AS1	0.678196	1.3446e-25	postive
JAK1	SH3PXD2A-AS1	-0.663168	3.58586e-24	negative
IRF7	SH3PXD2A-AS1	0.85412	2.01182e-52	postive
ILK	SH3PXD2A-AS1	-0.502041	6.97229e-13	negative
IL18	SH3PXD2A-AS1	-0.403244	1.99384e-08	negative
IL17A	SH3PXD2A-AS1	0.67374	3.63207e-25	postive
LTB4R	SH3PXD2A-AS1	0.835982	2.90153e-48	postive
TRIM27	SH3PXD2A-AS1	0.513995	1.58779e-13	postive
IL7R	SH3PXD2A-AS1	0.624657	7.22212e-21	postive
DDX17	SH3PXD2A-AS1	-0.502371	6.69906e-13	negative
MAP2K2	SH3PXD2A-AS1	0.494369	1.74914e-12	postive
IRF9	SH3PXD2A-AS1	0.791852	5.68972e-40	postive
TRIM22	SH3PXD2A-AS1	0.667887	1.30542e-24	postive
LANCL1	SH3PXD2A-AS1	-0.553726	7.48889e-16	negative
PPP4C	SH3PXD2A-AS1	0.84103	2.27905e-49	postive
HMOX1	SH3PXD2A-AS1	0.803238	6.59956e-42	postive
RNASE7	SH3PXD2A-AS1	0.623562	8.83015e-21	postive
HDAC1	SH3PXD2A-AS1	0.838572	7.95164e-49	postive
PLSCR1	SH3PXD2A-AS1	0.691326	6.48045e-27	postive
BACH2	SH3PXD2A-AS1	-0.680866	7.35124e-26	negative
ARRB1	SH3PXD2A-AS1	0.408332	1.26907e-08	postive
RSAD2	SH3PXD2A-AS1	0.727955	5.43658e-31	postive
TBK1	SH3PXD2A-AS1	0.497656	1.18285e-12	postive
PDGFRB	SH3PXD2A-AS1	-0.490301	2.82264e-12	negative
PCSK1	SH3PXD2A-AS1	0.518888	8.51989e-14	postive
ARG2	SH3PXD2A-AS1	0.713958	2.33544e-29	postive
AQP9	SH3PXD2A-AS1	-0.760644	3.11123e-35	negative
FASLG	SH3PXD2A-AS1	0.412659	8.59066e-09	postive
BIRC5	SH3PXD2A-AS1	0.837666	1.25344e-48	postive
IL22	SH3PXD2A-AS1	0.576232	2.59037e-17	postive
VIM	SH3PXD2A-AS1	-0.619109	1.98321e-20	negative
PRDX1	SH3PXD2A-AS1	0.668068	1.25545e-24	postive
GBP2	SH3PXD2A-AS1	0.574263	3.51328e-17	postive
OAS1	SH3PXD2A-AS1	0.796973	7.93883e-41	postive
ACTA1	SH3PXD2A-AS1	-0.450651	2.18209e-10	negative
SERPINA3	SH3PXD2A-AS1	0.516485	1.15811e-13	postive
CCL19	SH3PXD2A-AS1	0.517366	1.03508e-13	postive
CCL18	SH3PXD2A-AS1	0.701811	5.10914e-28	postive
CCL22	SH3PXD2A-AS1	0.750862	6.78131e-34	postive
CCR7	SH3PXD2A-AS1	0.804528	3.90907e-42	postive
CCL27	SH3PXD2A-AS1	-0.786105	4.86124e-39	negative
ACKR4	SH3PXD2A-AS1	-0.511982	2.0454e-13	negative
CCL2	SH3PXD2A-AS1	0.617894	2.46786e-20	postive
CCL7	SH3PXD2A-AS1	0.52835	2.4841e-14	postive
CCR5	SH3PXD2A-AS1	0.596835	9.421e-19	postive
CCR1	SH3PXD2A-AS1	0.477224	1.26006e-11	postive
CXCR4	SH3PXD2A-AS1	0.81305	1.11395e-43	postive
CXCR6	SH3PXD2A-AS1	0.764734	8.20617e-36	postive
CDH1	SH3PXD2A-AS1	0.416199	6.21739e-09	postive
PPARG	SH3PXD2A-AS1	-0.467866	3.53783e-11	negative
MIF	SH3PXD2A-AS1	0.561827	2.29746e-16	postive
PTK2	SH3PXD2A-AS1	-0.665573	2.1474e-24	negative
CD86	SH3PXD2A-AS1	0.527506	2.7771e-14	postive
HCK	SH3PXD2A-AS1	0.703058	3.74893e-28	postive
LYN	SH3PXD2A-AS1	0.701459	5.57346e-28	postive
SYK	SH3PXD2A-AS1	0.581444	1.1451e-17	postive
BLNK	SH3PXD2A-AS1	0.753766	2.75727e-34	postive
VAV3	SH3PXD2A-AS1	-0.500909	7.9982e-13	negative
RAC2	SH3PXD2A-AS1	0.655865	1.65281e-23	postive
CHP2	SH3PXD2A-AS1	-0.784621	8.36845e-39	negative
NFAT5	SH3PXD2A-AS1	-0.623828	8.41027e-21	negative
NFATC2	SH3PXD2A-AS1	-0.409449	1.14808e-08	negative
HRAS	SH3PXD2A-AS1	0.663915	3.05955e-24	postive
KRAS	SH3PXD2A-AS1	-0.405187	1.67937e-08	negative
FOS	SH3PXD2A-AS1	-0.480302	8.91109e-12	negative
MALT1	SH3PXD2A-AS1	0.774221	3.35068e-37	postive
IKBKG	SH3PXD2A-AS1	0.495999	1.44151e-12	postive
NFKBIB	SH3PXD2A-AS1	0.56172	2.33396e-16	postive
NFKBIE	SH3PXD2A-AS1	0.654097	2.37787e-23	postive
PIK3R5	SH3PXD2A-AS1	0.473022	2.01078e-11	postive
PIK3R1	SH3PXD2A-AS1	-0.782848	1.59229e-38	negative
PIK3R2	SH3PXD2A-AS1	0.547745	1.75568e-15	postive
PIK3CA	SH3PXD2A-AS1	-0.563073	1.91012e-16	negative
PIK3CB	SH3PXD2A-AS1	-0.48605	4.62255e-12	negative
AKT3	SH3PXD2A-AS1	-0.591658	2.21534e-18	negative
GSK3B	SH3PXD2A-AS1	-0.538731	6.14395e-15	negative
LILRB3	SH3PXD2A-AS1	0.416122	6.26138e-09	postive
RASGRP3	SH3PXD2A-AS1	-0.406861	1.44727e-08	negative
IFITM1	SH3PXD2A-AS1	0.597911	7.87206e-19	postive
CXCL17	SH3PXD2A-AS1	0.626981	4.70262e-21	postive
EDN1	SH3PXD2A-AS1	-0.516306	1.18471e-13	negative
SEMA3E	SH3PXD2A-AS1	-0.494163	1.79246e-12	negative
SEMA3G	SH3PXD2A-AS1	-0.730166	2.93769e-31	negative
SEMA4A	SH3PXD2A-AS1	0.653104	2.91324e-23	postive
SEMA4B	SH3PXD2A-AS1	0.581981	1.05192e-17	postive
SEMA4D	SH3PXD2A-AS1	0.404324	1.81266e-08	postive
SEMA6A	SH3PXD2A-AS1	-0.60375	2.935e-19	negative
SEMA7A	SH3PXD2A-AS1	0.638699	5.10721e-22	postive
SLIT2	SH3PXD2A-AS1	-0.588109	3.946e-18	negative
TYMP	SH3PXD2A-AS1	0.837718	1.22147e-48	postive
CXCR3	SH3PXD2A-AS1	0.446727	3.25749e-10	postive
CYSLTR1	SH3PXD2A-AS1	-0.411845	9.24915e-09	negative
ACKR1	SH3PXD2A-AS1	-0.590906	2.5052e-18	negative
FPR1	SH3PXD2A-AS1	0.74588	3.08548e-33	postive
FPR2	SH3PXD2A-AS1	0.52355	4.66443e-14	postive
CXCR2	SH3PXD2A-AS1	0.883064	2.18756e-60	postive
LTB4R2	SH3PXD2A-AS1	0.619225	1.9423e-20	postive
PLAUR	SH3PXD2A-AS1	0.560853	2.65248e-16	postive
PLXNA2	SH3PXD2A-AS1	-0.5808	1.26772e-17	negative
PLXNA4	SH3PXD2A-AS1	-0.4081	1.29565e-08	negative
PTAFR	SH3PXD2A-AS1	0.781738	2.37483e-38	postive
AREG	SH3PXD2A-AS1	0.549904	1.29332e-15	postive
MANF	SH3PXD2A-AS1	0.789283	1.49696e-39	postive
BMP2	SH3PXD2A-AS1	-0.415967	6.35116e-09	negative
BMP4	SH3PXD2A-AS1	-0.580801	1.26759e-17	negative
BTC	SH3PXD2A-AS1	-0.80891	6.41569e-43	negative
CAT	SH3PXD2A-AS1	-0.746102	2.8863e-33	negative
CMTM4	SH3PXD2A-AS1	-0.729864	3.19703e-31	negative
CMTM6	SH3PXD2A-AS1	0.573598	3.89224e-17	postive
DKK1	SH3PXD2A-AS1	-0.406097	1.54906e-08	negative
EGF	SH3PXD2A-AS1	-0.5428	3.5068e-15	negative
EREG	SH3PXD2A-AS1	0.591051	2.44661e-18	postive
FAM3B	SH3PXD2A-AS1	-0.525847	3.45453e-14	negative
FAM3C	SH3PXD2A-AS1	-0.52936	2.1729e-14	negative
FAM3D	SH3PXD2A-AS1	0.518202	9.30218e-14	postive
FGF13	SH3PXD2A-AS1	-0.592121	2.05363e-18	negative
FGF9	SH3PXD2A-AS1	-0.486955	4.16404e-12	negative
GAL	SH3PXD2A-AS1	-0.462067	6.60406e-11	negative
GDF7	SH3PXD2A-AS1	-0.464304	5.19851e-11	negative
GMFB	SH3PXD2A-AS1	0.642608	2.38347e-22	postive
GNRH1	SH3PXD2A-AS1	-0.649285	6.31946e-23	negative
GPI	SH3PXD2A-AS1	0.67503	2.72906e-25	postive
GREM1	SH3PXD2A-AS1	-0.563845	1.70291e-16	negative
GREM2	SH3PXD2A-AS1	-0.557146	4.56521e-16	negative
HBEGF	SH3PXD2A-AS1	0.7372	3.97912e-32	postive
HDGF	SH3PXD2A-AS1	0.676239	2.08494e-25	postive
IL16	SH3PXD2A-AS1	-0.485421	4.96982e-12	negative
IL17C	SH3PXD2A-AS1	0.552632	8.76267e-16	postive
IL17D	SH3PXD2A-AS1	-0.596357	1.02022e-18	negative
IL19	SH3PXD2A-AS1	0.773015	5.07545e-37	postive
IL36RN	SH3PXD2A-AS1	0.846234	1.50562e-50	postive
IL36A	SH3PXD2A-AS1	0.758706	5.79557e-35	postive
IL37	SH3PXD2A-AS1	-0.806828	1.52266e-42	negative
IL36B	SH3PXD2A-AS1	0.483242	6.37983e-12	postive
IL36G	SH3PXD2A-AS1	0.884158	9.96649e-61	postive
IL1RN	SH3PXD2A-AS1	0.726219	8.77633e-31	postive
IL20	SH3PXD2A-AS1	0.749865	9.20843e-34	postive
IL24	SH3PXD2A-AS1	0.58395	7.69357e-18	postive
IL26	SH3PXD2A-AS1	0.696355	1.9422e-27	postive
IL32	SH3PXD2A-AS1	0.590608	2.63001e-18	postive
INHBB	SH3PXD2A-AS1	-0.726571	7.96733e-31	negative
JAG1	SH3PXD2A-AS1	-0.417671	5.42922e-09	negative
JAG2	SH3PXD2A-AS1	-0.567426	9.96109e-17	negative
FGF7P3	SH3PXD2A-AS1	-0.447087	3.14076e-10	negative
LIF	SH3PXD2A-AS1	-0.534445	1.10015e-14	negative
LTB	SH3PXD2A-AS1	0.63445	1.15493e-21	postive
LTBP2	SH3PXD2A-AS1	-0.488515	3.47548e-12	negative
LTBP4	SH3PXD2A-AS1	-0.514241	1.53924e-13	negative
NAMPT	SH3PXD2A-AS1	0.857354	3.18228e-53	postive
NRG3	SH3PXD2A-AS1	-0.51435	1.51812e-13	negative
NTF3	SH3PXD2A-AS1	-0.512334	1.95686e-13	negative
OGN	SH3PXD2A-AS1	-0.4366	8.95199e-10	negative
ENDOU	SH3PXD2A-AS1	0.616116	3.39184e-20	postive
PDGFA	SH3PXD2A-AS1	-0.618154	2.35509e-20	negative
PDGFC	SH3PXD2A-AS1	-0.769933	1.44933e-36	negative
PDGFD	SH3PXD2A-AS1	-0.580564	1.31579e-17	negative
PDGFRL	SH3PXD2A-AS1	-0.528847	2.32606e-14	negative
PTN	SH3PXD2A-AS1	-0.629887	2.73558e-21	negative
RABEP2	SH3PXD2A-AS1	0.473564	1.89399e-11	postive
SCGB3A1	SH3PXD2A-AS1	-0.427406	2.17864e-09	negative
SECTM1	SH3PXD2A-AS1	0.4302	1.66725e-09	postive
TG	SH3PXD2A-AS1	-0.490802	2.66202e-12	negative
TGFA	SH3PXD2A-AS1	0.817153	1.88047e-44	postive
TGFB2	SH3PXD2A-AS1	-0.409837	1.10872e-08	negative
TNFSF13B	SH3PXD2A-AS1	0.431043	1.53728e-09	postive
TNFSF15	SH3PXD2A-AS1	0.412496	8.7191e-09	postive
TNFSF9	SH3PXD2A-AS1	0.458716	9.42322e-11	postive
TOR2A	SH3PXD2A-AS1	0.456886	1.1423e-10	postive
TSLP	SH3PXD2A-AS1	0.482219	7.1689e-12	postive
VEGFB	SH3PXD2A-AS1	-0.462287	6.45106e-11	negative
ACVR2A	SH3PXD2A-AS1	-0.524368	4.19208e-14	negative
ACVRL1	SH3PXD2A-AS1	-0.583957	7.68476e-18	negative
ADCYAP1R1	SH3PXD2A-AS1	-0.507679	3.49503e-13	negative
ADIPOR1	SH3PXD2A-AS1	0.668573	1.12544e-24	postive
ADIPOR2	SH3PXD2A-AS1	0.659608	7.59217e-24	postive
ADRB2	SH3PXD2A-AS1	-0.754304	2.33104e-34	negative
AGTR1	SH3PXD2A-AS1	-0.703694	3.199e-28	negative
ANGPT1	SH3PXD2A-AS1	-0.467006	3.8839e-11	negative
ANGPTL1	SH3PXD2A-AS1	-0.402264	2.1732e-08	negative
ANGPTL4	SH3PXD2A-AS1	0.679692	9.59465e-26	postive
AR	SH3PXD2A-AS1	-0.732369	1.58157e-31	negative
BMPR1A	SH3PXD2A-AS1	-0.716331	1.25444e-29	negative
BMPR1B	SH3PXD2A-AS1	-0.530261	1.92769e-14	negative
CRIM1	SH3PXD2A-AS1	-0.506361	4.11214e-13	negative
CRLF3	SH3PXD2A-AS1	0.591376	2.31997e-18	postive
CSF2RA	SH3PXD2A-AS1	0.784571	8.52131e-39	postive
CSF2RB	SH3PXD2A-AS1	0.608093	1.39034e-19	postive
EGFR	SH3PXD2A-AS1	-0.520934	6.54768e-14	negative
ESRRA	SH3PXD2A-AS1	0.51665	1.13402e-13	postive
ESRRG	SH3PXD2A-AS1	-0.545885	2.28063e-15	negative
FGFR1	SH3PXD2A-AS1	-0.636482	7.83019e-22	negative
GHR	SH3PXD2A-AS1	-0.55369	7.52692e-16	negative
HTR3A	SH3PXD2A-AS1	0.662012	4.58035e-24	postive
IFNGR2	SH3PXD2A-AS1	0.415942	6.36597e-09	postive
IGF1R	SH3PXD2A-AS1	-0.573011	4.25944e-17	negative
IGF2R	SH3PXD2A-AS1	-0.41487	7.02311e-09	negative
IL11RA	SH3PXD2A-AS1	-0.611952	7.08869e-20	negative
IL12RB1	SH3PXD2A-AS1	0.596777	9.51248e-19	postive
IL12RB2	SH3PXD2A-AS1	0.788191	2.24904e-39	postive
IL13RA1	SH3PXD2A-AS1	0.74162	1.09632e-32	postive
IL17RD	SH3PXD2A-AS1	-0.767424	3.36474e-36	negative
IL18RAP	SH3PXD2A-AS1	0.651884	3.73578e-23	postive
IL1R1	SH3PXD2A-AS1	0.401613	2.30076e-08	postive
IL20RA	SH3PXD2A-AS1	-0.53554	9.488e-15	negative
IL20RB	SH3PXD2A-AS1	-0.523435	4.73465e-14	negative
IL21R	SH3PXD2A-AS1	0.654624	2.13387e-23	postive
IL22RA1	SH3PXD2A-AS1	0.449114	2.55439e-10	postive
IL2RA	SH3PXD2A-AS1	0.658701	9.17822e-24	postive
IL2RG	SH3PXD2A-AS1	0.61948	1.85492e-20	postive
IL4R	SH3PXD2A-AS1	0.829012	8.4662e-47	postive
INSR	SH3PXD2A-AS1	-0.544208	2.88302e-15	negative
KDR	SH3PXD2A-AS1	-0.435569	9.90371e-10	negative
LGR5	SH3PXD2A-AS1	-0.490457	2.77165e-12	negative
LGR6	SH3PXD2A-AS1	-0.411867	9.23081e-09	negative
LHCGR	SH3PXD2A-AS1	-0.443262	4.62085e-10	negative
LIFR	SH3PXD2A-AS1	-0.704948	2.33756e-28	negative
LTBR	SH3PXD2A-AS1	0.585506	5.99954e-18	postive
NPR1	SH3PXD2A-AS1	-0.473329	1.94376e-11	negative
NR1D2	SH3PXD2A-AS1	-0.406869	1.44622e-08	negative
NR1H3	SH3PXD2A-AS1	-0.436665	8.89486e-10	negative
NR2C1	SH3PXD2A-AS1	-0.428443	1.97317e-09	negative
NR2F1	SH3PXD2A-AS1	-0.570822	5.9542e-17	negative
NR2F2	SH3PXD2A-AS1	-0.665065	2.39412e-24	negative
NR2F6	SH3PXD2A-AS1	0.460569	7.7454e-11	postive
NR3C1	SH3PXD2A-AS1	-0.708541	9.42851e-29	negative
NR3C2	SH3PXD2A-AS1	-0.812764	1.2589e-43	negative
NR4A3	SH3PXD2A-AS1	0.562031	2.22891e-16	postive
NR5A2	SH3PXD2A-AS1	-0.418281	5.13167e-09	negative
NRP2	SH3PXD2A-AS1	0.422173	3.57201e-09	postive
OGFR	SH3PXD2A-AS1	0.424638	2.83289e-09	postive
OSMR	SH3PXD2A-AS1	0.728245	5.01587e-31	postive
PGR	SH3PXD2A-AS1	-0.493833	1.86381e-12	negative
PGRMC2	SH3PXD2A-AS1	-0.765148	7.15909e-36	negative
PPARA	SH3PXD2A-AS1	-0.505102	4.79965e-13	negative
PPARD	SH3PXD2A-AS1	0.844061	4.74039e-50	postive
PRLR	SH3PXD2A-AS1	-0.610619	8.95512e-20	negative
PTGER3	SH3PXD2A-AS1	0.619447	1.86609e-20	postive
PTGFR	SH3PXD2A-AS1	-0.513839	1.61936e-13	negative
RORA	SH3PXD2A-AS1	-0.577915	1.99337e-17	negative
RORC	SH3PXD2A-AS1	-0.768911	2.04512e-36	negative
RXRA	SH3PXD2A-AS1	-0.436743	8.82718e-10	negative
SDC2	SH3PXD2A-AS1	-0.726134	8.98515e-31	negative
SDC4	SH3PXD2A-AS1	-0.736123	5.42756e-32	negative
SORT1	SH3PXD2A-AS1	0.544143	2.90908e-15	postive
TGFBR2	SH3PXD2A-AS1	-0.458823	9.31684e-11	negative
TGFBR3	SH3PXD2A-AS1	-0.776818	1.35853e-37	negative
THRA	SH3PXD2A-AS1	-0.575362	2.96473e-17	negative
TNFRSF12A	SH3PXD2A-AS1	0.49441	1.74071e-12	postive
TNFRSF18	SH3PXD2A-AS1	-0.416233	6.19792e-09	negative
TNFRSF19	SH3PXD2A-AS1	-0.4467	3.26655e-10	negative
TNFRSF1A	SH3PXD2A-AS1	0.520312	7.09423e-14	postive
TNFRSF1B	SH3PXD2A-AS1	0.494898	1.6429e-12	postive
TNFRSF21	SH3PXD2A-AS1	0.825484	4.40906e-46	postive
TNFRSF25	SH3PXD2A-AS1	-0.412819	8.46671e-09	negative
TNFRSF4	SH3PXD2A-AS1	0.408596	1.23938e-08	postive
TNFRSF9	SH3PXD2A-AS1	0.568813	8.07805e-17	postive
TUBB3	SH3PXD2A-AS1	0.671826	5.53636e-25	postive
ITGAL	SH3PXD2A-AS1	0.618991	2.02599e-20	postive
ITGB2	SH3PXD2A-AS1	0.630983	2.2266e-21	postive
TYROBP	SH3PXD2A-AS1	0.453353	1.65098e-10	postive
LCK	SH3PXD2A-AS1	0.754664	2.08274e-34	postive
FCGR3B	SH3PXD2A-AS1	0.566149	1.20689e-16	postive
NCR3	SH3PXD2A-AS1	0.443026	4.73158e-10	postive
CD247	SH3PXD2A-AS1	0.57103	5.76783e-17	postive
LCP2	SH3PXD2A-AS1	0.425278	2.66642e-09	postive
FYN	SH3PXD2A-AS1	-0.634235	1.20313e-21	negative
SHC2	SH3PXD2A-AS1	-0.45852	9.61958e-11	negative
SHC3	SH3PXD2A-AS1	-0.42697	2.27096e-09	negative
SHC1	SH3PXD2A-AS1	0.755756	1.47755e-34	postive
GRB2	SH3PXD2A-AS1	0.425782	2.54214e-09	postive
CD48	SH3PXD2A-AS1	0.6345	1.14393e-21	postive
SH2D1A	SH3PXD2A-AS1	0.650304	5.14523e-23	postive
GZMB	SH3PXD2A-AS1	0.82515	5.14445e-46	postive
PRF1	SH3PXD2A-AS1	0.671213	6.33247e-25	postive
BID	SH3PXD2A-AS1	0.755698	1.50493e-34	postive
CD3D	SH3PXD2A-AS1	0.682362	5.22674e-26	postive
CD3E	SH3PXD2A-AS1	0.471242	2.44654e-11	postive
CD3G	SH3PXD2A-AS1	0.543711	3.08965e-15	postive
PTPRC	SH3PXD2A-AS1	0.510413	2.48885e-13	postive
ITK	SH3PXD2A-AS1	0.526549	3.15025e-14	postive
PAK3	SH3PXD2A-AS1	-0.618193	2.33888e-20	negative
PAK6	SH3PXD2A-AS1	0.467295	3.76387e-11	postive
CD28	SH3PXD2A-AS1	0.492344	2.22144e-12	postive
ICOS	SH3PXD2A-AS1	0.657838	1.09851e-23	postive
CTLA4	SH3PXD2A-AS1	0.675515	2.44981e-25	postive
CBLC	SH3PXD2A-AS1	0.685208	2.71556e-26	postive
CDK4	SH3PXD2A-AS1	0.48765	3.8425e-12	postive
RASGRP1	SH3PXD2A-AS1	0.672133	5.17641e-25	postive
PRKCQ	SH3PXD2A-AS1	0.846777	1.12733e-50	postive
TRAC	SH3PXD2A-AS1	0.5497	1.33146e-15	postive
TRBC1	SH3PXD2A-AS1	0.661789	4.80058e-24	postive
SHFM1	SH3PXD2A-AS1	0.583886	7.77302e-18	postive
KIAA0368	SH3PXD2A-AS1	-0.627017	4.67117e-21	negative
FAM19A5	SH3PXD2A-AS1	-0.519073	8.31994e-14	negative
CECR1	SH3PXD2A-AS1	0.429457	1.79066e-09	postive
CTGF	SH3PXD2A-AS1	-0.442124	5.17881e-10	negative
HDGFRP3	SH3PXD2A-AS1	-0.513844	1.61819e-13	negative
NOV	SH3PXD2A-AS1	-0.559189	3.38736e-16	negative
CD1A	LINC01305	0.40363	1.92709e-08	postive
CTSB	LINC01305	-0.488284	3.57001e-12	negative
CTSL	LINC01305	-0.443205	4.64752e-10	negative
FCGRT	LINC01305	0.568403	8.59579e-17	postive
MR1	LINC01305	0.422977	3.31262e-09	postive
HSPA2	LINC01305	0.46165	6.90473e-11	postive
HSPA4	LINC01305	-0.638069	5.76841e-22	negative
IFNG	LINC01305	-0.555745	5.59502e-16	negative
NFYB	LINC01305	0.480657	8.56026e-12	postive
PSMB8	LINC01305	-0.561869	2.28326e-16	negative
PSMC1	LINC01305	-0.451799	1.93894e-10	negative
PSMC2	LINC01305	0.413966	7.62744e-09	postive
PSMC3	LINC01305	-0.592108	2.05791e-18	negative
PSMC4	LINC01305	-0.598961	6.60268e-19	negative
PSMC5	LINC01305	-0.404214	1.83025e-08	negative
PSMD1	LINC01305	-0.599866	5.66993e-19	negative
PSMD2	LINC01305	-0.56768	9.58684e-17	negative
PSMD8	LINC01305	-0.537712	7.06225e-15	negative
PSMD13	LINC01305	-0.496389	1.37614e-12	negative
PSME1	LINC01305	-0.490413	2.78582e-12	negative
RELB	LINC01305	-0.570702	6.06401e-17	negative
TAP1	LINC01305	-0.560084	2.97042e-16	negative
TAP2	LINC01305	-0.562252	2.15718e-16	negative
TAPBP	LINC01305	-0.460743	7.60346e-11	negative
PSMD6	LINC01305	-0.501006	7.90474e-13	negative
PSME3	LINC01305	-0.640842	3.36766e-22	negative
PSMD14	LINC01305	-0.536084	8.81274e-15	negative
ADRM1	LINC01305	-0.603165	3.2425e-19	negative
TRPC4AP	LINC01305	-0.418793	4.89416e-09	negative
ULBP2	LINC01305	-0.611566	7.58641e-20	negative
RAET1E	LINC01305	-0.487722	3.81065e-12	negative
PI3	LINC01305	-0.65177	3.82292e-23	negative
CAMP	LINC01305	-0.505745	4.43551e-13	negative
CXCL14	LINC01305	0.517639	9.99715e-14	postive
CXCL16	LINC01305	-0.569241	7.5712e-17	negative
SLPI	LINC01305	-0.520026	7.36114e-14	negative
CXCL8	LINC01305	-0.608531	1.28863e-19	negative
CXCL10	LINC01305	-0.49436	1.75101e-12	negative
CXCL9	LINC01305	-0.499411	9.58195e-13	negative
CXCL1	LINC01305	-0.572745	4.43729e-17	negative
CXCL12	LINC01305	0.406241	1.52929e-08	postive
CXCL13	LINC01305	-0.603807	2.90652e-19	negative
CXCL2	LINC01305	-0.400962	2.43557e-08	negative
CXCL3	LINC01305	-0.413695	7.81813e-09	negative
LCN2	LINC01305	-0.688745	1.19109e-26	negative
S100A9	LINC01305	-0.645694	1.2959e-22	negative
S100A8	LINC01305	-0.543238	3.29984e-15	negative
S100A12	LINC01305	-0.636983	7.11142e-22	negative
MMP12	LINC01305	-0.595823	1.11488e-18	negative
TMSB4X	LINC01305	0.488258	3.58101e-12	postive
S100P	LINC01305	-0.508814	3.03656e-13	negative
S100A7	LINC01305	-0.57183	5.10424e-17	negative
PGLYRP2	LINC01305	-0.509226	2.8849e-13	negative
S100A10	LINC01305	0.520637	6.80379e-14	postive
S100A2	LINC01305	-0.691432	6.31911e-27	negative
PGLYRP4	LINC01305	-0.56175	2.3235e-16	negative
S100A11	LINC01305	-0.598352	7.3125e-19	negative
S100A7A	LINC01305	-0.650673	4.77556e-23	negative
COLEC12	LINC01305	0.501535	7.41361e-13	postive
DEFB124	LINC01305	-0.514881	1.41954e-13	negative
S100A14	LINC01305	-0.560963	2.60995e-16	negative
S100A16	LINC01305	-0.666591	1.72591e-24	negative
IFNGR1	LINC01305	-0.400808	2.46852e-08	negative
IL6	LINC01305	-0.467035	3.87186e-11	negative
MMP9	LINC01305	-0.561531	2.40004e-16	negative
TLR4	LINC01305	0.423635	3.11361e-09	postive
A2M	LINC01305	0.432429	1.34458e-09	postive
NFKB1	LINC01305	-0.494377	1.74755e-12	negative
NOD2	LINC01305	-0.629098	3.17093e-21	negative
RBP1	LINC01305	-0.456576	1.17997e-10	negative
TLR2	LINC01305	-0.476225	1.40893e-11	negative
PLAU	LINC01305	-0.441928	5.28156e-10	negative
IL1B	LINC01305	-0.588554	3.67226e-18	negative
MX1	LINC01305	-0.517724	9.88866e-14	negative
DDX58	LINC01305	-0.472222	2.19654e-11	negative
RBP4	LINC01305	0.402413	2.14491e-08	postive
LTF	LINC01305	-0.602806	3.44736e-19	negative
FABP5	LINC01305	-0.6111	8.23228e-20	negative
FABP4	LINC01305	0.418588	4.98772e-09	postive
OASL	LINC01305	-0.618186	2.34149e-20	negative
CRABP2	LINC01305	-0.625786	5.86559e-21	negative
DUOX1	LINC01305	-0.470824	2.56148e-11	negative
PI15	LINC01305	-0.581641	1.10998e-17	negative
APOD	LINC01305	0.486024	4.63659e-12	postive
PML	LINC01305	-0.465313	4.66338e-11	negative
AEN	LINC01305	-0.519685	7.69084e-14	negative
ISG20	LINC01305	-0.60633	1.88533e-19	negative
TFRC	LINC01305	-0.489992	2.92618e-12	negative
IDO1	LINC01305	-0.604983	2.37662e-19	negative
ADIPOQ	LINC01305	0.428677	1.92957e-09	postive
STAT3	LINC01305	-0.605193	2.29247e-19	negative
STAT1	LINC01305	-0.628466	3.56779e-21	negative
SOCS3	LINC01305	-0.652932	3.01761e-23	negative
TNFSF10	LINC01305	-0.45922	8.93502e-11	negative
CCL20	LINC01305	-0.615364	3.87812e-20	negative
SOCS1	LINC01305	-0.475561	1.51726e-11	negative
IRF1	LINC01305	-0.500936	7.97182e-13	negative
PPIA	LINC01305	-0.507969	3.37184e-13	negative
NLRX1	LINC01305	-0.699413	9.22241e-28	negative
IKBKE	LINC01305	-0.601092	4.61044e-19	negative
ISG15	LINC01305	-0.541961	3.93915e-15	negative
DHX58	LINC01305	-0.462493	6.31118e-11	negative
MUC4	LINC01305	-0.460527	7.77971e-11	negative
F2R	LINC01305	0.47183	2.29338e-11	postive
LEP	LINC01305	0.42038	4.2233e-09	postive
CSRP1	LINC01305	0.562183	2.17958e-16	postive
MAPK14	LINC01305	-0.525994	3.3886e-14	negative
IL12B	LINC01305	-0.423196	3.24507e-09	negative
GNLY	LINC01305	-0.515761	1.26972e-13	negative
CD81	LINC01305	0.647245	9.51478e-23	postive
GRN	LINC01305	-0.551019	1.10348e-15	negative
PDGFRA	LINC01305	0.548211	1.64397e-15	postive
WNT5A	LINC01305	-0.551933	9.68487e-16	negative
FURIN	LINC01305	-0.480084	9.13324e-12	negative
NOS2	LINC01305	-0.629513	2.93382e-21	negative
TRAF3	LINC01305	-0.444793	3.96151e-10	negative
TK2	LINC01305	0.497902	1.14858e-12	postive
FGF2	LINC01305	0.469732	2.88665e-11	postive
TCF7L2	LINC01305	0.690248	8.36258e-27	postive
NFKBIZ	LINC01305	-0.613317	5.57441e-20	negative
SP1	LINC01305	0.415842	6.42446e-09	postive
SOD1	LINC01305	0.549584	1.35347e-15	postive
SKIV2L	LINC01305	-0.401903	2.24296e-08	negative
DES	LINC01305	0.582402	9.84052e-18	postive
TNFRSF10A	LINC01305	-0.510492	2.46427e-13	negative
CCL4	LINC01305	-0.521897	5.78135e-14	negative
CSK	LINC01305	-0.427916	2.07516e-09	negative
JAK1	LINC01305	0.520923	6.55738e-14	postive
IRF7	LINC01305	-0.622335	1.10504e-20	negative
IREB2	LINC01305	0.415237	6.79116e-09	postive
ILK	LINC01305	0.44986	2.36675e-10	postive
IL17A	LINC01305	-0.552135	9.4095e-16	negative
LTB4R	LINC01305	-0.591471	2.28421e-18	negative
IRF9	LINC01305	-0.574588	3.34122e-17	negative
TRIM22	LINC01305	-0.400757	2.47961e-08	negative
PPP4C	LINC01305	-0.689482	1.00174e-26	negative
HMOX1	LINC01305	-0.574705	3.28138e-17	negative
RNASE7	LINC01305	-0.469022	3.11946e-11	negative
HDAC1	LINC01305	-0.599631	5.89871e-19	negative
PLSCR1	LINC01305	-0.448893	2.61289e-10	negative
BACH2	LINC01305	0.525958	3.40445e-14	postive
RSAD2	LINC01305	-0.479997	9.22352e-12	negative
PCSK1	LINC01305	-0.420933	4.01116e-09	negative
ARG2	LINC01305	-0.47691	1.30515e-11	negative
AQP9	LINC01305	0.529346	2.17708e-14	postive
BIRC5	LINC01305	-0.626134	5.50122e-21	negative
IL22	LINC01305	-0.412123	9.01874e-09	negative
VIM	LINC01305	0.653903	2.47419e-23	postive
PRDX1	LINC01305	-0.559988	3.01269e-16	negative
OAS1	LINC01305	-0.576781	2.37865e-17	negative
ACTA1	LINC01305	0.432358	1.35389e-09	postive
SERPINA3	LINC01305	-0.48162	7.6744e-12	negative
CCL18	LINC01305	-0.413635	7.86128e-09	negative
CCL17	LINC01305	-0.421484	3.80986e-09	negative
CCL22	LINC01305	-0.562189	2.17766e-16	negative
CCR7	LINC01305	-0.582949	9.02249e-18	negative
CCL27	LINC01305	0.564423	1.56249e-16	postive
ACKR4	LINC01305	0.500543	8.35967e-13	postive
CCL2	LINC01305	-0.406843	1.44954e-08	negative
CXCR4	LINC01305	-0.539915	5.22296e-15	negative
CXCR6	LINC01305	-0.602134	3.86391e-19	negative
CDH1	LINC01305	-0.498664	1.04828e-12	negative
MIF	LINC01305	-0.527039	2.95343e-14	negative
PTK2	LINC01305	0.52103	6.46709e-14	postive
GRK2	LINC01305	-0.40884	1.21262e-08	negative
BLNK	LINC01305	-0.543727	3.08278e-15	negative
CHP2	LINC01305	0.559677	3.15354e-16	postive
NFAT5	LINC01305	0.414784	7.07858e-09	postive
NFATC3	LINC01305	0.42327	3.22241e-09	postive
HRAS	LINC01305	-0.434769	1.07097e-09	negative
CARD11	LINC01305	-0.460142	8.10414e-11	negative
MALT1	LINC01305	-0.574537	3.36764e-17	negative
IKBKG	LINC01305	-0.467616	3.63512e-11	negative
NFKBIB	LINC01305	-0.55756	4.2979e-16	negative
NFKBIE	LINC01305	-0.501412	7.52526e-13	negative
PIK3R1	LINC01305	0.604092	2.76807e-19	postive
PIK3R2	LINC01305	-0.466353	4.16809e-11	negative
PIK3CA	LINC01305	0.565408	1.34857e-16	postive
PIK3CB	LINC01305	0.405049	1.7e-08	postive
AKT3	LINC01305	0.598889	6.68213e-19	postive
FCGR2B	LINC01305	0.427034	2.25714e-09	postive
C3	LINC01305	0.471182	2.46268e-11	postive
CXCL17	LINC01305	-0.468395	3.3402e-11	negative
SEMA3E	LINC01305	0.516552	1.14822e-13	postive
SEMA3G	LINC01305	0.522469	5.36812e-14	postive
SEMA4A	LINC01305	-0.449445	2.46951e-10	negative
SEMA4B	LINC01305	-0.401833	2.25677e-08	negative
SEMA6A	LINC01305	0.498042	1.12936e-12	postive
SEMA7A	LINC01305	-0.606714	1.76471e-19	negative
SLIT2	LINC01305	0.581734	1.09383e-17	postive
TYMP	LINC01305	-0.633606	1.35605e-21	negative
CXCR3	LINC01305	-0.481376	7.89013e-12	negative
CYSLTR1	LINC01305	0.406005	1.56179e-08	postive
ACKR1	LINC01305	0.529166	2.22955e-14	postive
FPR1	LINC01305	-0.553128	8.16119e-16	negative
FPR2	LINC01305	-0.423182	3.24924e-09	negative
CXCR2	LINC01305	-0.611008	8.36687e-20	negative
LTB4R2	LINC01305	-0.556902	4.72971e-16	negative
PLXNA2	LINC01305	0.421514	3.79913e-09	postive
PTAFR	LINC01305	-0.55538	5.89843e-16	negative
ROBO2	LINC01305	0.466755	3.99072e-11	postive
MANF	LINC01305	-0.597129	8.97019e-19	negative
CDNF	LINC01305	0.404064	1.85465e-08	postive
BMP4	LINC01305	0.433474	1.21486e-09	postive
BTC	LINC01305	0.58259	9.55168e-18	postive
CAT	LINC01305	0.553034	8.27133e-16	postive
CMTM4	LINC01305	0.415196	6.81628e-09	postive
CMTM6	LINC01305	-0.423025	3.29769e-09	negative
DKK1	LINC01305	0.417464	5.53366e-09	postive
EBI3	LINC01305	-0.433614	1.19854e-09	negative
FAM3B	LINC01305	0.494677	1.68652e-12	postive
FAM3C	LINC01305	0.496049	1.43293e-12	postive
FAM3D	LINC01305	-0.562997	1.93186e-16	negative
FGF13	LINC01305	0.504287	5.30359e-13	postive
FGF9	LINC01305	0.559851	3.07387e-16	postive
GDF7	LINC01305	0.423982	3.01366e-09	postive
GMFB	LINC01305	-0.401934	2.23697e-08	negative
GNRH1	LINC01305	0.598096	7.63227e-19	postive
GPI	LINC01305	-0.496019	1.43808e-12	negative
GREM1	LINC01305	0.443494	4.51488e-10	postive
GREM2	LINC01305	0.509859	2.66676e-13	postive
HBEGF	LINC01305	-0.632516	1.66736e-21	negative
HDGF	LINC01305	-0.494287	1.76635e-12	negative
IL17C	LINC01305	-0.54765	1.77926e-15	negative
IL17D	LINC01305	0.611141	8.17377e-20	postive
IL19	LINC01305	-0.587828	4.12986e-18	negative
IL36RN	LINC01305	-0.597452	8.50065e-19	negative
IL36A	LINC01305	-0.642761	2.31302e-22	negative
IL37	LINC01305	0.56089	2.63801e-16	postive
IL36G	LINC01305	-0.628609	3.47388e-21	negative
IL1RN	LINC01305	-0.589102	3.36003e-18	negative
IL20	LINC01305	-0.574618	3.32611e-17	negative
IL24	LINC01305	-0.492356	2.21817e-12	negative
IL26	LINC01305	-0.503601	5.76696e-13	negative
INHBB	LINC01305	0.569802	6.95295e-17	postive
FGF7P3	LINC01305	0.490704	2.69265e-12	postive
LTB	LINC01305	-0.472874	2.04414e-11	negative
LTBP2	LINC01305	0.451982	1.90266e-10	postive
MSTN	LINC01305	0.43386	1.17011e-09	postive
NAMPT	LINC01305	-0.618813	2.09179e-20	negative
OGN	LINC01305	0.444525	4.06994e-10	postive
ENDOU	LINC01305	-0.48245	6.98298e-12	negative
PDGFA	LINC01305	0.405192	1.67853e-08	postive
PDGFC	LINC01305	0.598987	6.57308e-19	postive
PDGFD	LINC01305	0.524144	4.31679e-14	postive
PDGFRL	LINC01305	0.481968	7.37676e-12	postive
TGFA	LINC01305	-0.68331	4.20589e-26	negative
TOR2A	LINC01305	-0.40682	1.45251e-08	negative
VEGFB	LINC01305	0.50044	8.46429e-13	postive
VEGFC	LINC01305	0.441079	5.74803e-10	postive
ACVR2A	LINC01305	0.450779	2.15365e-10	postive
ACVRL1	LINC01305	0.563517	1.78821e-16	postive
ADCYAP1R1	LINC01305	0.445955	3.52273e-10	postive
ADIPOR1	LINC01305	-0.507781	3.45127e-13	negative
ADIPOR2	LINC01305	-0.552514	8.91238e-16	negative
ADRB2	LINC01305	0.530647	1.83107e-14	postive
AGTR1	LINC01305	0.577973	1.97534e-17	postive
ANGPT1	LINC01305	0.426359	2.40675e-09	postive
ANGPTL1	LINC01305	0.421709	3.7306e-09	postive
ANGPTL4	LINC01305	-0.589178	3.31878e-18	negative
AR	LINC01305	0.572524	4.58988e-17	postive
BMPR1A	LINC01305	0.626191	5.44359e-21	postive
BMPR1B	LINC01305	0.475528	1.52278e-11	postive
CRIM1	LINC01305	0.470465	2.66412e-11	postive
CSF2RA	LINC01305	-0.497134	1.25898e-12	negative
ESRRA	LINC01305	-0.446982	3.17426e-10	negative
FGFR1	LINC01305	0.576682	2.41579e-17	postive
GHR	LINC01305	0.552281	9.21432e-16	postive
HTR3A	LINC01305	-0.555158	6.09086e-16	negative
IGF1R	LINC01305	0.435132	1.03362e-09	postive
IL11RA	LINC01305	0.503808	5.62312e-13	postive
IL12RB1	LINC01305	-0.500611	8.29132e-13	negative
IL12RB2	LINC01305	-0.573889	3.72135e-17	negative
IL13RA1	LINC01305	-0.519187	8.19861e-14	negative
IL17RD	LINC01305	0.640273	3.76236e-22	postive
IL18RAP	LINC01305	-0.431962	1.40676e-09	negative
IL1RL2	LINC01305	-0.515877	1.2512e-13	negative
IL21R	LINC01305	-0.55997	3.02057e-16	negative
IL2RA	LINC01305	-0.400296	2.5814e-08	negative
IL2RG	LINC01305	-0.413447	7.997e-09	negative
IL4R	LINC01305	-0.562994	1.93258e-16	negative
INSR	LINC01305	0.529304	2.18913e-14	postive
KDR	LINC01305	0.416612	5.98554e-09	postive
LGR5	LINC01305	0.448248	2.79062e-10	postive
LIFR	LINC01305	0.5873	4.49702e-18	postive
LTBR	LINC01305	-0.542756	3.52806e-15	negative
MCHR1	LINC01305	-0.526951	2.98778e-14	negative
NPR1	LINC01305	0.471724	2.3203e-11	postive
NR2C1	LINC01305	0.505824	4.39281e-13	postive
NR2F1	LINC01305	0.562088	2.21034e-16	postive
NR2F2	LINC01305	0.634766	1.08741e-21	postive
NR2F6	LINC01305	-0.480158	9.0568e-12	negative
NR3C1	LINC01305	0.584289	7.28945e-18	postive
NR3C2	LINC01305	0.604252	2.69345e-19	postive
NR4A3	LINC01305	-0.505378	4.64003e-13	negative
NR5A2	LINC01305	0.44728	3.07963e-10	postive
OGFR	LINC01305	-0.465749	4.44924e-11	negative
PGRMC2	LINC01305	0.59409	1.48529e-18	postive
PPARD	LINC01305	-0.617325	2.73286e-20	negative
PTGFR	LINC01305	0.470508	2.65183e-11	postive
RORC	LINC01305	0.447443	3.02918e-10	postive
S1PR1	LINC01305	0.427926	2.07322e-09	postive
SDC2	LINC01305	0.593718	1.57952e-18	postive
SDC4	LINC01305	0.523506	4.69121e-14	postive
SORT1	LINC01305	-0.46847	3.31287e-11	negative
TGFBR3	LINC01305	0.656827	1.35488e-23	postive
TNFRSF12A	LINC01305	-0.449676	2.41173e-10	negative
TNFRSF21	LINC01305	-0.529496	2.13393e-14	negative
TNFRSF4	LINC01305	-0.481744	7.56647e-12	negative
TNFRSF9	LINC01305	-0.497085	1.26639e-12	negative
TUBB3	LINC01305	-0.523788	4.52159e-14	negative
NCR2	LINC01305	-0.405333	1.65779e-08	negative
LCK	LINC01305	-0.434825	1.06509e-09	negative
NCR3	LINC01305	-0.430172	1.67179e-09	negative
FYN	LINC01305	0.633429	1.40257e-21	postive
SHC3	LINC01305	0.400676	2.49727e-08	postive
SHC1	LINC01305	-0.51475	1.44326e-13	negative
SH2D1A	LINC01305	-0.54983	1.3071e-15	negative
GZMB	LINC01305	-0.572403	4.67584e-17	negative
PRF1	LINC01305	-0.528345	2.48567e-14	negative
BID	LINC01305	-0.524031	4.38093e-14	negative
CD3D	LINC01305	-0.438094	7.72746e-10	negative
CD3G	LINC01305	-0.406852	1.44835e-08	negative
PAK3	LINC01305	0.623553	8.84425e-21	postive
ICOS	LINC01305	-0.501854	7.13276e-13	negative
CTLA4	LINC01305	-0.565854	1.2615e-16	negative
CBLC	LINC01305	-0.561249	2.50203e-16	negative
CBLB	LINC01305	0.450047	2.32171e-10	postive
RASGRP1	LINC01305	-0.424212	2.94902e-09	negative
PRKCQ	LINC01305	-0.52991	2.01985e-14	negative
SHFM1	LINC01305	-0.565182	1.39505e-16	negative
KIAA0368	LINC01305	0.511545	2.16048e-13	postive
FAM19A5	LINC01305	0.54518	2.51707e-15	postive
HDGFRP3	LINC01305	0.533034	1.33034e-14	postive
CANX	PAXIP1-AS1	-0.487459	3.92818e-12	negative
CD1A	PAXIP1-AS1	0.488196	3.6065e-12	postive
CTSB	PAXIP1-AS1	-0.655321	1.849e-23	negative
CTSL	PAXIP1-AS1	-0.53866	6.20388e-15	negative
HFE	PAXIP1-AS1	-0.522387	5.42507e-14	negative
HLA-B	PAXIP1-AS1	-0.407112	1.41515e-08	negative
HLA-DMB	PAXIP1-AS1	-0.40431	1.81476e-08	negative
HLA-DOA	PAXIP1-AS1	-0.507078	3.76405e-13	negative
HLA-DRA	PAXIP1-AS1	-0.406544	1.48866e-08	negative
HLA-G	PAXIP1-AS1	-0.454081	1.5308e-10	negative
HSPA2	PAXIP1-AS1	0.613043	5.85008e-20	postive
HSPA4	PAXIP1-AS1	-0.565606	1.30921e-16	negative
ICAM1	PAXIP1-AS1	-0.416448	6.07642e-09	negative
IFNG	PAXIP1-AS1	-0.622141	1.14484e-20	negative
KIR2DS1	PAXIP1-AS1	-0.417265	5.63625e-09	negative
KLRD1	PAXIP1-AS1	-0.407417	1.37725e-08	negative
NFYB	PAXIP1-AS1	0.66853	1.13597e-24	postive
PSMB8	PAXIP1-AS1	-0.6236	8.76928e-21	negative
PSMC2	PAXIP1-AS1	0.63316	1.47592e-21	postive
PSMC3	PAXIP1-AS1	-0.56235	2.12628e-16	negative
PSMC4	PAXIP1-AS1	-0.640657	3.49168e-22	negative
PSMD1	PAXIP1-AS1	-0.560266	2.89186e-16	negative
PSMD2	PAXIP1-AS1	-0.571939	5.01989e-17	negative
PSMD8	PAXIP1-AS1	-0.474584	1.69139e-11	negative
PSMD13	PAXIP1-AS1	-0.466637	4.04206e-11	negative
PSME1	PAXIP1-AS1	-0.602875	3.40663e-19	negative
RELB	PAXIP1-AS1	-0.671554	5.87755e-25	negative
RFX5	PAXIP1-AS1	-0.500799	8.105e-13	negative
TAP1	PAXIP1-AS1	-0.594237	1.44973e-18	negative
TAP2	PAXIP1-AS1	-0.551935	9.68229e-16	negative
TAPBP	PAXIP1-AS1	-0.585401	6.1017e-18	negative
PSME3	PAXIP1-AS1	-0.683524	4.00367e-26	negative
PSMD14	PAXIP1-AS1	-0.43609	9.41132e-10	negative
PROCR	PAXIP1-AS1	-0.40553	1.62907e-08	negative
ADRM1	PAXIP1-AS1	-0.538911	5.99426e-15	negative
TRPC4AP	PAXIP1-AS1	-0.549435	1.38248e-15	negative
TAPBPL	PAXIP1-AS1	-0.496983	1.282e-12	negative
ULBP2	PAXIP1-AS1	-0.686968	1.80467e-26	negative
RAET1E	PAXIP1-AS1	-0.500705	8.19759e-13	negative
PI3	PAXIP1-AS1	-0.739132	2.27231e-32	negative
CAMP	PAXIP1-AS1	-0.598744	6.84689e-19	negative
CXCL14	PAXIP1-AS1	0.486543	4.36698e-12	postive
CXCL16	PAXIP1-AS1	-0.550064	1.26423e-15	negative
SLPI	PAXIP1-AS1	-0.662611	4.03549e-24	negative
CXCL8	PAXIP1-AS1	-0.651344	4.16861e-23	negative
CXCL10	PAXIP1-AS1	-0.512713	1.86592e-13	negative
CXCL9	PAXIP1-AS1	-0.515281	1.34942e-13	negative
CXCL6	PAXIP1-AS1	-0.412054	9.07528e-09	negative
CXCL1	PAXIP1-AS1	-0.650497	4.94841e-23	negative
CXCL13	PAXIP1-AS1	-0.676245	2.08213e-25	negative
CXCL2	PAXIP1-AS1	-0.453337	1.65384e-10	negative
CXCL3	PAXIP1-AS1	-0.437738	8.00365e-10	negative
CCL8	PAXIP1-AS1	-0.439064	7.02157e-10	negative
TMSB10	PAXIP1-AS1	-0.424314	2.92082e-09	negative
LCN2	PAXIP1-AS1	-0.669705	8.80043e-25	negative
S100A9	PAXIP1-AS1	-0.679733	9.50497e-26	negative
S100A8	PAXIP1-AS1	-0.424521	2.86438e-09	negative
DCD	PAXIP1-AS1	0.487324	3.99035e-12	postive
S100A12	PAXIP1-AS1	-0.73156	1.98679e-31	negative
MMP12	PAXIP1-AS1	-0.602953	3.36219e-19	negative
ZC3HAV1	PAXIP1-AS1	-0.474848	1.6425e-11	negative
S100P	PAXIP1-AS1	-0.40078	2.47467e-08	negative
S100A7	PAXIP1-AS1	-0.543835	3.03701e-15	negative
PGLYRP2	PAXIP1-AS1	-0.554047	7.14994e-16	negative
S100A2	PAXIP1-AS1	-0.60978	1.03682e-19	negative
PGLYRP4	PAXIP1-AS1	-0.562495	2.08093e-16	negative
S100A11	PAXIP1-AS1	-0.738872	2.45081e-32	negative
S100A7A	PAXIP1-AS1	-0.74832	1.47545e-33	negative
DEFB124	PAXIP1-AS1	-0.615409	3.84716e-20	negative
S100A14	PAXIP1-AS1	-0.47454	1.6996e-11	negative
S100A16	PAXIP1-AS1	-0.660269	6.61066e-24	negative
ZC3HAV1L	PAXIP1-AS1	0.486033	4.63168e-12	postive
IFNGR1	PAXIP1-AS1	-0.523886	4.46472e-14	negative
IL6	PAXIP1-AS1	-0.524473	4.13502e-14	negative
TGFB1	PAXIP1-AS1	-0.40065	2.50277e-08	negative
MMP9	PAXIP1-AS1	-0.733428	1.17178e-31	negative
NFKB1	PAXIP1-AS1	-0.603487	3.06972e-19	negative
NOD2	PAXIP1-AS1	-0.654113	2.3701e-23	negative
TLR2	PAXIP1-AS1	-0.587885	4.09161e-18	negative
PLAU	PAXIP1-AS1	-0.545101	2.5452e-15	negative
IL1B	PAXIP1-AS1	-0.62224	1.12433e-20	negative
MX1	PAXIP1-AS1	-0.639227	4.61014e-22	negative
DDX58	PAXIP1-AS1	-0.596323	1.02607e-18	negative
LTF	PAXIP1-AS1	-0.642097	2.63493e-22	negative
FABP7	PAXIP1-AS1	0.48559	4.87423e-12	postive
FABP5	PAXIP1-AS1	-0.678117	1.3687e-25	negative
R3HDML	PAXIP1-AS1	-0.431322	1.49648e-09	negative
OASL	PAXIP1-AS1	-0.739905	1.81331e-32	negative
CRABP2	PAXIP1-AS1	-0.697949	1.3188e-27	negative
RBP7	PAXIP1-AS1	0.487042	4.12266e-12	postive
DUOX1	PAXIP1-AS1	-0.462591	6.2454e-11	negative
PI15	PAXIP1-AS1	-0.538402	6.42643e-15	negative
TNF	PAXIP1-AS1	-0.448272	2.78372e-10	negative
PML	PAXIP1-AS1	-0.644849	1.53219e-22	negative
AEN	PAXIP1-AS1	-0.544404	2.80512e-15	negative
CYBB	PAXIP1-AS1	-0.481993	7.35541e-12	negative
ISG20	PAXIP1-AS1	-0.662086	4.50881e-24	negative
ISG20L2	PAXIP1-AS1	-0.403074	2.02376e-08	negative
IDO1	PAXIP1-AS1	-0.655427	1.80912e-23	negative
STAT3	PAXIP1-AS1	-0.649941	5.53648e-23	negative
STAT1	PAXIP1-AS1	-0.688252	1.33728e-26	negative
SOCS3	PAXIP1-AS1	-0.719326	5.67342e-30	negative
TNFSF10	PAXIP1-AS1	-0.543854	3.02872e-15	negative
CCL20	PAXIP1-AS1	-0.697239	1.5678e-27	negative
SOCS1	PAXIP1-AS1	-0.588153	3.9181e-18	negative
IRF1	PAXIP1-AS1	-0.580827	1.26223e-17	negative
APOBEC3F	PAXIP1-AS1	-0.467138	3.82854e-11	negative
PPIA	PAXIP1-AS1	-0.482624	6.84596e-12	negative
NLRX1	PAXIP1-AS1	-0.702942	3.85848e-28	negative
PGC	PAXIP1-AS1	-0.48611	4.59069e-12	negative
IKBKE	PAXIP1-AS1	-0.756456	1.18493e-34	negative
ISG15	PAXIP1-AS1	-0.685488	2.54504e-26	negative
DHX58	PAXIP1-AS1	-0.553393	7.85599e-16	negative
MUC4	PAXIP1-AS1	-0.594909	1.29739e-18	negative
F2R	PAXIP1-AS1	0.673501	3.82965e-25	postive
CSRP1	PAXIP1-AS1	0.53848	6.35822e-15	postive
MAPK14	PAXIP1-AS1	-0.58554	5.96777e-18	negative
IL12B	PAXIP1-AS1	-0.457706	1.04809e-10	negative
GNLY	PAXIP1-AS1	-0.657038	1.29679e-23	negative
CD81	PAXIP1-AS1	0.528278	2.5078e-14	postive
BST2	PAXIP1-AS1	-0.457725	1.04597e-10	negative
BPHL	PAXIP1-AS1	0.495634	1.50539e-12	postive
GRN	PAXIP1-AS1	-0.668917	1.04438e-24	negative
PDGFRA	PAXIP1-AS1	0.553515	7.71953e-16	postive
GNAI1	PAXIP1-AS1	0.498597	1.05671e-12	postive
WNT5A	PAXIP1-AS1	-0.624184	7.87813e-21	negative
FURIN	PAXIP1-AS1	-0.509682	2.72595e-13	negative
ADAR	PAXIP1-AS1	-0.451621	1.9747e-10	negative
NOS2	PAXIP1-AS1	-0.632772	1.58859e-21	negative
TRAF3	PAXIP1-AS1	-0.460431	7.85955e-11	negative
NEO1	PAXIP1-AS1	0.514844	1.42613e-13	postive
AHNAK	PAXIP1-AS1	0.406899	1.44238e-08	postive
MX2	PAXIP1-AS1	-0.603216	3.2145e-19	negative
TCF7L2	PAXIP1-AS1	0.644237	1.72917e-22	postive
NFKBIZ	PAXIP1-AS1	-0.587004	4.71627e-18	negative
SP1	PAXIP1-AS1	0.541114	4.42824e-15	postive
SOD1	PAXIP1-AS1	0.665081	2.38582e-24	postive
SKIV2L	PAXIP1-AS1	-0.529987	1.99927e-14	negative
DES	PAXIP1-AS1	0.448131	2.82404e-10	postive
TNFRSF10A	PAXIP1-AS1	-0.513595	1.66981e-13	negative
TNFRSF10B	PAXIP1-AS1	-0.55197	9.63399e-16	negative
CCL4	PAXIP1-AS1	-0.593582	1.61509e-18	negative
CSK	PAXIP1-AS1	-0.435992	9.50255e-10	negative
JAK1	PAXIP1-AS1	0.527069	2.94168e-14	postive
IRF7	PAXIP1-AS1	-0.747917	1.66757e-33	negative
IREB2	PAXIP1-AS1	0.601186	4.53781e-19	postive
IL18	PAXIP1-AS1	0.410415	1.05244e-08	postive
IL17A	PAXIP1-AS1	-0.597371	8.61635e-19	negative
LTB4R	PAXIP1-AS1	-0.620254	1.61274e-20	negative
TRIM27	PAXIP1-AS1	-0.492256	2.2446e-12	negative
IL7R	PAXIP1-AS1	-0.498123	1.11848e-12	negative
IRF9	PAXIP1-AS1	-0.698532	1.1442e-27	negative
TRIM22	PAXIP1-AS1	-0.630477	2.44882e-21	negative
LANCL1	PAXIP1-AS1	0.595885	1.1034e-18	postive
PPP4C	PAXIP1-AS1	-0.697639	1.42221e-27	negative
HMOX1	PAXIP1-AS1	-0.543632	3.12396e-15	negative
HMGB1	PAXIP1-AS1	0.524898	3.91201e-14	postive
RNASE7	PAXIP1-AS1	-0.421176	3.92123e-09	negative
HDAC1	PAXIP1-AS1	-0.621779	1.22273e-20	negative
PLSCR1	PAXIP1-AS1	-0.558997	3.48401e-16	negative
BACH2	PAXIP1-AS1	0.595301	1.21569e-18	postive
RSAD2	PAXIP1-AS1	-0.633635	1.34877e-21	negative
PDYN	PAXIP1-AS1	-0.41007	1.08565e-08	negative
PCSK1	PAXIP1-AS1	-0.462955	6.00704e-11	negative
ARG2	PAXIP1-AS1	-0.435791	9.69141e-10	negative
AQP9	PAXIP1-AS1	0.628185	3.75957e-21	postive
BIRC5	PAXIP1-AS1	-0.646306	1.14725e-22	negative
VIM	PAXIP1-AS1	0.456196	1.22791e-10	postive
PRDX1	PAXIP1-AS1	-0.484511	5.51723e-12	negative
OAS1	PAXIP1-AS1	-0.701474	5.55279e-28	negative
AGER	PAXIP1-AS1	-0.451836	1.93153e-10	negative
UNC93B1	PAXIP1-AS1	-0.41315	8.21623e-09	negative
CCL19	PAXIP1-AS1	-0.404214	1.83034e-08	negative
CCL18	PAXIP1-AS1	-0.567755	9.47944e-17	negative
CCL22	PAXIP1-AS1	-0.640335	3.71742e-22	negative
CCR7	PAXIP1-AS1	-0.659515	7.74285e-24	negative
CCL27	PAXIP1-AS1	0.637914	5.94331e-22	postive
ACKR4	PAXIP1-AS1	0.482354	7.0593e-12	postive
CCL2	PAXIP1-AS1	-0.491081	2.5764e-12	negative
CCL7	PAXIP1-AS1	-0.488868	3.33579e-12	negative
CCR5	PAXIP1-AS1	-0.507414	3.61118e-13	negative
CCR1	PAXIP1-AS1	-0.469373	3.00233e-11	negative
CXCR4	PAXIP1-AS1	-0.653081	2.92697e-23	negative
CXCR6	PAXIP1-AS1	-0.680753	7.54168e-26	negative
MIF	PAXIP1-AS1	-0.402838	2.06633e-08	negative
PTK2	PAXIP1-AS1	0.636766	7.41497e-22	postive
CD86	PAXIP1-AS1	-0.462233	6.48846e-11	negative
HCK	PAXIP1-AS1	-0.608281	1.34568e-19	negative
GRK2	PAXIP1-AS1	-0.42733	2.19437e-09	negative
LYN	PAXIP1-AS1	-0.490041	2.90948e-12	negative
BLNK	PAXIP1-AS1	-0.455905	1.2658e-10	negative
VAV3	PAXIP1-AS1	0.488268	3.57673e-12	postive
VAV1	PAXIP1-AS1	-0.467276	3.77202e-11	negative
VAV2	PAXIP1-AS1	-0.441617	5.44817e-10	negative
RAC2	PAXIP1-AS1	-0.636909	7.21375e-22	negative
CHP2	PAXIP1-AS1	0.659063	8.50889e-24	postive
NFAT5	PAXIP1-AS1	0.512641	1.88299e-13	postive
KRAS	PAXIP1-AS1	0.613583	5.31848e-20	postive
CARD11	PAXIP1-AS1	-0.575545	2.8818e-17	negative
MALT1	PAXIP1-AS1	-0.410009	1.09166e-08	negative
IKBKG	PAXIP1-AS1	-0.56143	2.43608e-16	negative
NFKBIB	PAXIP1-AS1	-0.592836	1.8263e-18	negative
NFKBIE	PAXIP1-AS1	-0.626912	4.76268e-21	negative
PIK3R5	PAXIP1-AS1	-0.539023	5.90311e-15	negative
PIK3R1	PAXIP1-AS1	0.557453	4.36561e-16	postive
PIK3R2	PAXIP1-AS1	-0.538891	6.01102e-15	negative
PIK3CA	PAXIP1-AS1	0.597572	8.33204e-19	postive
PIK3CB	PAXIP1-AS1	0.521564	6.03582e-14	postive
PIK3CD	PAXIP1-AS1	-0.458562	9.57737e-11	negative
AKT3	PAXIP1-AS1	0.503527	5.81951e-13	postive
GSK3B	PAXIP1-AS1	0.561622	2.36793e-16	postive
CD22	PAXIP1-AS1	-0.449312	2.50327e-10	negative
LILRB3	PAXIP1-AS1	-0.655689	1.71392e-23	negative
IFITM1	PAXIP1-AS1	-0.538218	6.59054e-15	negative
CXCL17	PAXIP1-AS1	-0.584593	6.94373e-18	negative
SEMA3G	PAXIP1-AS1	0.47849	1.09309e-11	postive
SEMA4A	PAXIP1-AS1	-0.408389	1.26258e-08	negative
SEMA6A	PAXIP1-AS1	0.420657	4.11578e-09	postive
SEMA6B	PAXIP1-AS1	-0.401839	2.25569e-08	negative
SEMA7A	PAXIP1-AS1	-0.615959	3.48856e-20	negative
TYMP	PAXIP1-AS1	-0.752331	4.30798e-34	negative
CCRL2	PAXIP1-AS1	-0.492677	2.13612e-12	negative
CXCR3	PAXIP1-AS1	-0.602402	3.69223e-19	negative
CXCR5	PAXIP1-AS1	-0.437393	8.28056e-10	negative
CYSLTR1	PAXIP1-AS1	0.433511	1.21051e-09	postive
ACKR1	PAXIP1-AS1	0.425251	2.67333e-09	postive
FPR1	PAXIP1-AS1	-0.63563	9.21825e-22	negative
FPR2	PAXIP1-AS1	-0.570221	6.52444e-17	negative
CXCR2	PAXIP1-AS1	-0.707913	1.10601e-28	negative
LTB4R2	PAXIP1-AS1	-0.599458	6.07335e-19	negative
PLAUR	PAXIP1-AS1	-0.485882	4.71282e-12	negative
PLXNA2	PAXIP1-AS1	0.46528	4.68021e-11	postive
PTAFR	PAXIP1-AS1	-0.665739	2.07263e-24	negative
ADM2	PAXIP1-AS1	-0.410879	1.0093e-08	negative
AMBN	PAXIP1-AS1	-0.451242	2.05339e-10	negative
AMHR2	PAXIP1-AS1	-0.420347	4.23603e-09	negative
MANF	PAXIP1-AS1	-0.662175	4.42524e-24	negative
CDNF	PAXIP1-AS1	0.678675	1.20719e-25	postive
AVP	PAXIP1-AS1	-0.423142	3.26144e-09	negative
BMP1	PAXIP1-AS1	-0.445886	3.54728e-10	negative
BMP2	PAXIP1-AS1	0.471481	2.38309e-11	postive
BMP4	PAXIP1-AS1	0.41962	4.53271e-09	postive
BTC	PAXIP1-AS1	0.671108	6.48065e-25	postive
CALCA	PAXIP1-AS1	-0.420616	4.13121e-09	negative
CAT	PAXIP1-AS1	0.563404	1.81838e-16	postive
CMTM4	PAXIP1-AS1	0.629276	3.06726e-21	postive
DKK1	PAXIP1-AS1	0.475504	1.52699e-11	postive
EBI3	PAXIP1-AS1	-0.594815	1.31764e-18	negative
EGF	PAXIP1-AS1	0.56292	1.95388e-16	postive
EPO	PAXIP1-AS1	-0.429966	1.7053e-09	negative
FAM3B	PAXIP1-AS1	0.449268	2.51456e-10	postive
FAM3C	PAXIP1-AS1	0.592272	2.00326e-18	postive
FAM3D	PAXIP1-AS1	-0.528298	2.50137e-14	negative
FGF13	PAXIP1-AS1	0.59159	2.24015e-18	postive
FGF6	PAXIP1-AS1	-0.417	5.77567e-09	negative
FGF9	PAXIP1-AS1	0.402404	2.14659e-08	postive
GDF7	PAXIP1-AS1	0.472248	2.19006e-11	postive
GNRH1	PAXIP1-AS1	0.572372	4.69852e-17	postive
GNRH2	PAXIP1-AS1	-0.417518	5.50662e-09	negative
GPI	PAXIP1-AS1	-0.533787	1.20217e-14	negative
GREM1	PAXIP1-AS1	0.479796	9.43541e-12	postive
GREM2	PAXIP1-AS1	0.575279	3.00301e-17	postive
GUCA2A	PAXIP1-AS1	-0.401708	2.28176e-08	negative
HBEGF	PAXIP1-AS1	-0.580348	1.36124e-17	negative
HDGF	PAXIP1-AS1	-0.432784	1.29906e-09	negative
IL17C	PAXIP1-AS1	-0.646792	1.04134e-22	negative
IL17D	PAXIP1-AS1	0.502621	6.49851e-13	postive
IL17F	PAXIP1-AS1	-0.512795	1.84687e-13	negative
IL19	PAXIP1-AS1	-0.637513	6.42148e-22	negative
IL36RN	PAXIP1-AS1	-0.659607	7.59378e-24	negative
IL36A	PAXIP1-AS1	-0.643224	2.11163e-22	negative
IL37	PAXIP1-AS1	0.606437	1.85119e-19	postive
IL36G	PAXIP1-AS1	-0.708008	1.07985e-28	negative
IL1RN	PAXIP1-AS1	-0.487631	3.85066e-12	negative
IL20	PAXIP1-AS1	-0.60907	1.17341e-19	negative
IL23A	PAXIP1-AS1	-0.439558	6.68605e-10	negative
IL24	PAXIP1-AS1	-0.499965	8.96326e-13	negative
IL26	PAXIP1-AS1	-0.502942	6.24949e-13	negative
IL32	PAXIP1-AS1	-0.584738	6.7843e-18	negative
INHBB	PAXIP1-AS1	0.513849	1.61723e-13	postive
JAG1	PAXIP1-AS1	0.423196	3.24493e-09	postive
JAG2	PAXIP1-AS1	0.475548	1.51944e-11	postive
FGF7P3	PAXIP1-AS1	0.491989	2.31604e-12	postive
LTB	PAXIP1-AS1	-0.640312	3.73388e-22	negative
NAMPT	PAXIP1-AS1	-0.623059	9.68189e-21	negative
NTF3	PAXIP1-AS1	0.429312	1.81566e-09	postive
OSM	PAXIP1-AS1	-0.531663	1.59886e-14	negative
PDGFA	PAXIP1-AS1	0.443106	4.69394e-10	postive
PDGFC	PAXIP1-AS1	0.653787	2.53383e-23	postive
PMCH	PAXIP1-AS1	-0.410534	1.04121e-08	negative
PTN	PAXIP1-AS1	0.507724	3.47566e-13	postive
RABEP2	PAXIP1-AS1	-0.515759	1.27002e-13	negative
AIMP1	PAXIP1-AS1	0.525129	3.79541e-14	postive
TAC1	PAXIP1-AS1	0.46107	7.34399e-11	postive
TGFA	PAXIP1-AS1	-0.582916	9.06953e-18	negative
TNFSF14	PAXIP1-AS1	-0.464822	4.91648e-11	negative
TNFSF9	PAXIP1-AS1	-0.442087	5.1982e-10	negative
TOR2A	PAXIP1-AS1	-0.413474	7.97739e-09	negative
VGF	PAXIP1-AS1	-0.417593	5.46858e-09	negative
ACVR2A	PAXIP1-AS1	0.556553	4.97591e-16	postive
ADIPOR1	PAXIP1-AS1	-0.486385	4.4475e-12	negative
ADIPOR2	PAXIP1-AS1	-0.443379	4.56704e-10	negative
ADRB2	PAXIP1-AS1	0.66731	1.47862e-24	postive
AGTR1	PAXIP1-AS1	0.541574	4.15546e-15	postive
AMHR2.1	PAXIP1-AS1	-0.420347	4.23603e-09	negative
ANGPTL4	PAXIP1-AS1	-0.605863	2.04329e-19	negative
AR	PAXIP1-AS1	0.573076	4.21755e-17	postive
AVPR1B	PAXIP1-AS1	-0.509359	2.83765e-13	negative
BMPR1A	PAXIP1-AS1	0.692186	5.28301e-27	postive
BMPR1B	PAXIP1-AS1	0.598657	6.94745e-19	postive
BMPR2	PAXIP1-AS1	0.4588	9.3393e-11	postive
CRIM1	PAXIP1-AS1	0.491983	2.31776e-12	postive
CRLF2	PAXIP1-AS1	-0.400493	2.53732e-08	negative
CSF2RA	PAXIP1-AS1	-0.677066	1.73299e-25	negative
CSF2RB	PAXIP1-AS1	-0.427563	2.14611e-09	negative
CSF3R	PAXIP1-AS1	-0.516505	1.15521e-13	negative
EGFR	PAXIP1-AS1	0.524132	4.32322e-14	postive
ESRRA	PAXIP1-AS1	-0.535093	1.00791e-14	negative
ESRRG	PAXIP1-AS1	0.551968	9.6374e-16	postive
GALR2	PAXIP1-AS1	-0.441086	5.74421e-10	negative
GHR	PAXIP1-AS1	0.490944	2.61821e-12	postive
GLP1R	PAXIP1-AS1	-0.434859	1.06153e-09	negative
HTR3A	PAXIP1-AS1	-0.495251	1.57562e-12	negative
IFNGR2	PAXIP1-AS1	-0.420131	4.32238e-09	negative
IL10RA	PAXIP1-AS1	-0.416048	6.30429e-09	negative
IL12RB1	PAXIP1-AS1	-0.645846	1.25735e-22	negative
IL12RB2	PAXIP1-AS1	-0.633181	1.47e-21	negative
IL13RA1	PAXIP1-AS1	-0.482675	6.80604e-12	negative
IL17RD	PAXIP1-AS1	0.630595	2.39519e-21	postive
IL18RAP	PAXIP1-AS1	-0.487704	3.8185e-12	negative
IL1RL2	PAXIP1-AS1	-0.472027	2.24406e-11	negative
IL20RA	PAXIP1-AS1	0.550249	1.23151e-15	postive
IL20RB	PAXIP1-AS1	0.45496	1.39699e-10	postive
IL21R	PAXIP1-AS1	-0.636788	7.38382e-22	negative
IL2RA	PAXIP1-AS1	-0.477952	1.16123e-11	negative
IL2RG	PAXIP1-AS1	-0.689316	1.04154e-26	negative
IL4R	PAXIP1-AS1	-0.734338	9.04404e-32	negative
INSR	PAXIP1-AS1	0.616667	3.07406e-20	postive
LIFR	PAXIP1-AS1	0.630662	2.36535e-21	postive
LTBR	PAXIP1-AS1	-0.651703	3.87573e-23	negative
MCHR1	PAXIP1-AS1	-0.593041	1.76558e-18	negative
NR2C1	PAXIP1-AS1	0.555734	5.60379e-16	postive
NR2C2	PAXIP1-AS1	0.406546	1.48841e-08	postive
NR2F1	PAXIP1-AS1	0.42871	1.92356e-09	postive
NR2F2	PAXIP1-AS1	0.612803	6.10295e-20	postive
NR3C1	PAXIP1-AS1	0.627633	4.16588e-21	postive
NR3C2	PAXIP1-AS1	0.704414	2.67266e-28	postive
NR4A3	PAXIP1-AS1	-0.508907	3.00158e-13	negative
NRP2	PAXIP1-AS1	-0.472678	2.0888e-11	negative
OGFR	PAXIP1-AS1	-0.561244	2.5038e-16	negative
OPRD1	PAXIP1-AS1	-0.42936	1.80733e-09	negative
OSMR	PAXIP1-AS1	-0.480707	8.51133e-12	negative
PGR	PAXIP1-AS1	0.41173	9.34585e-09	postive
PGRMC2	PAXIP1-AS1	0.731283	2.14789e-31	postive
PPARA	PAXIP1-AS1	0.47693	1.3022e-11	postive
PPARD	PAXIP1-AS1	-0.60083	4.81908e-19	negative
PRLR	PAXIP1-AS1	0.484366	5.60955e-12	postive
RORA	PAXIP1-AS1	0.535334	9.75601e-15	postive
RORC	PAXIP1-AS1	0.673084	4.19874e-25	postive
RXRA	PAXIP1-AS1	0.470334	2.70268e-11	postive
SDC2	PAXIP1-AS1	0.560749	2.69352e-16	postive
SDC4	PAXIP1-AS1	0.689939	8.99582e-27	postive
TGFBR3	PAXIP1-AS1	0.68446	3.22804e-26	postive
TNFRSF10C	PAXIP1-AS1	-0.446907	3.19865e-10	negative
TNFRSF12A	PAXIP1-AS1	-0.425275	2.6672e-09	negative
TNFRSF18	PAXIP1-AS1	0.439258	6.88817e-10	postive
TNFRSF19	PAXIP1-AS1	0.453204	1.67677e-10	postive
TNFRSF1A	PAXIP1-AS1	-0.593902	1.53207e-18	negative
TNFRSF1B	PAXIP1-AS1	-0.417758	5.38556e-09	negative
TNFRSF21	PAXIP1-AS1	-0.583765	7.92439e-18	negative
TNFRSF4	PAXIP1-AS1	-0.622779	1.01892e-20	negative
TNFRSF9	PAXIP1-AS1	-0.5613	2.48345e-16	negative
TUBB3	PAXIP1-AS1	-0.574126	3.58816e-17	negative
ITGAL	PAXIP1-AS1	-0.474836	1.64465e-11	negative
ITGB2	PAXIP1-AS1	-0.596034	1.07653e-18	negative
NCR2	PAXIP1-AS1	-0.542408	3.70276e-15	negative
TYROBP	PAXIP1-AS1	-0.52321	4.87529e-14	negative
LCK	PAXIP1-AS1	-0.592968	1.78702e-18	negative
FCGR3B	PAXIP1-AS1	-0.526124	3.33128e-14	negative
NCR3	PAXIP1-AS1	-0.555671	5.65513e-16	negative
CD247	PAXIP1-AS1	-0.573542	3.92579e-17	negative
ZAP70	PAXIP1-AS1	-0.465925	4.36556e-11	negative
LAT	PAXIP1-AS1	-0.402007	2.22276e-08	negative
SH3BP2	PAXIP1-AS1	0.456907	1.13975e-10	postive
FYN	PAXIP1-AS1	0.456864	1.14493e-10	postive
SHC4	PAXIP1-AS1	0.492301	2.23276e-12	postive
SHC1	PAXIP1-AS1	-0.661643	4.95125e-24	negative
SOS2	PAXIP1-AS1	0.454574	1.45442e-10	postive
BRAF	PAXIP1-AS1	0.537636	7.13545e-15	postive
RAF1	PAXIP1-AS1	0.415685	6.5175e-09	postive
CD48	PAXIP1-AS1	-0.56484	1.46824e-16	negative
SH2D1A	PAXIP1-AS1	-0.698199	1.24092e-27	negative
GZMB	PAXIP1-AS1	-0.670912	6.76373e-25	negative
PRF1	PAXIP1-AS1	-0.709547	7.29298e-29	negative
BID	PAXIP1-AS1	-0.557743	4.1846e-16	negative
CD3D	PAXIP1-AS1	-0.621863	1.20432e-20	negative
CD3G	PAXIP1-AS1	-0.446832	3.22315e-10	negative
PTPRC	PAXIP1-AS1	-0.422183	3.5685e-09	negative
NCK1	PAXIP1-AS1	0.40638	1.51054e-08	postive
GRAP2	PAXIP1-AS1	-0.464805	4.92544e-11	negative
PAK3	PAXIP1-AS1	0.52799	2.60535e-14	postive
CD28	PAXIP1-AS1	-0.517389	1.03205e-13	negative
ICOS	PAXIP1-AS1	-0.579429	1.57283e-17	negative
CTLA4	PAXIP1-AS1	-0.653917	2.46731e-23	negative
CBLC	PAXIP1-AS1	-0.551985	9.61288e-16	negative
RASGRP1	PAXIP1-AS1	-0.464961	4.84389e-11	negative
PRKCQ	PAXIP1-AS1	-0.673582	3.76139e-25	negative
TRAC	PAXIP1-AS1	-0.49095	2.61632e-12	negative
TRBC1	PAXIP1-AS1	-0.600742	4.89116e-19	negative
KIAA0368	PAXIP1-AS1	0.653379	2.7543e-23	postive
RARRES3	PAXIP1-AS1	-0.459857	8.35223e-11	negative
FAM19A5	PAXIP1-AS1	0.409388	1.15436e-08	postive
HDGFRP3	PAXIP1-AS1	0.55075	1.14676e-15	postive
NOV	PAXIP1-AS1	0.454586	1.45255e-10	postive
AZGP1	TMEM99	0.456602	1.17682e-10	postive
CANX	TMEM99	-0.527544	2.76335e-14	negative
CD1A	TMEM99	0.537761	7.01536e-15	postive
CD8A	TMEM99	-0.421238	3.89849e-09	negative
CTSB	TMEM99	-0.712294	3.59815e-29	negative
CTSL	TMEM99	-0.662619	4.0281e-24	negative
CTSS	TMEM99	-0.513189	1.75761e-13	negative
FCER1G	TMEM99	-0.432417	1.34612e-09	negative
HLA-B	TMEM99	-0.448078	2.83961e-10	negative
HLA-C	TMEM99	-0.505859	4.3738e-13	negative
HLA-DMB	TMEM99	-0.487851	3.75377e-12	negative
HLA-DRA	TMEM99	-0.452625	1.7803e-10	negative
HLA-E	TMEM99	-0.50329	5.9902e-13	negative
HLA-F	TMEM99	-0.525731	3.50765e-14	negative
HLA-G	TMEM99	-0.541484	4.20725e-15	negative
HSPA2	TMEM99	0.75116	6.18723e-34	postive
HSPA4	TMEM99	-0.548475	1.58368e-15	negative
ICAM1	TMEM99	-0.586456	5.15133e-18	negative
IFNG	TMEM99	-0.569199	7.61994e-17	negative
KLRD1	TMEM99	-0.478809	1.05464e-11	negative
MICB	TMEM99	-0.440508	6.08409e-10	negative
PSMB8	TMEM99	-0.534282	1.12463e-14	negative
PSMC4	TMEM99	-0.60683	1.72976e-19	negative
PSMD1	TMEM99	-0.452046	1.89002e-10	negative
PSMD2	TMEM99	-0.457667	1.05236e-10	negative
PSME1	TMEM99	-0.587537	4.3284e-18	negative
RELB	TMEM99	-0.59398	1.51254e-18	negative
RFX5	TMEM99	-0.564579	1.52642e-16	negative
TAP1	TMEM99	-0.548737	1.52615e-15	negative
TAP2	TMEM99	-0.629764	2.79924e-21	negative
TAPBP	TMEM99	-0.628086	3.82919e-21	negative
PSME3	TMEM99	-0.634017	1.25411e-21	negative
PROCR	TMEM99	-0.403384	1.96932e-08	negative
ADRM1	TMEM99	-0.574174	3.56165e-17	negative
TRPC4AP	TMEM99	-0.521364	6.19396e-14	negative
UBXN1	TMEM99	0.407135	1.41229e-08	postive
TAPBPL	TMEM99	-0.492337	2.22327e-12	negative
ULBP2	TMEM99	-0.640684	3.47302e-22	negative
PI3	TMEM99	-0.715614	1.51463e-29	negative
CXCL14	TMEM99	0.458136	1.0017e-10	postive
CXCL16	TMEM99	-0.688932	1.14003e-26	negative
SLPI	TMEM99	-0.627128	4.57549e-21	negative
CXCL8	TMEM99	-0.673662	3.6955e-25	negative
CXCL10	TMEM99	-0.493999	1.82751e-12	negative
CXCL9	TMEM99	-0.506903	3.84641e-13	negative
CXCL11	TMEM99	-0.415336	6.72954e-09	negative
CXCL6	TMEM99	-0.463232	5.83146e-11	negative
CXCL1	TMEM99	-0.7029	3.89886e-28	negative
CXCL13	TMEM99	-0.701435	5.60634e-28	negative
CXCL3	TMEM99	-0.496926	1.29066e-12	negative
CCL8	TMEM99	-0.558571	3.70824e-16	negative
TMSB10	TMEM99	-0.553049	8.25373e-16	negative
LCN2	TMEM99	-0.698071	1.28023e-27	negative
S100A9	TMEM99	-0.675873	2.26204e-25	negative
S100A8	TMEM99	-0.470549	2.63977e-11	negative
S100A12	TMEM99	-0.737711	3.4328e-32	negative
MMP12	TMEM99	-0.580135	1.40765e-17	negative
ZC3HAV1	TMEM99	-0.521295	6.24955e-14	negative
S100P	TMEM99	-0.481052	8.18521e-12	negative
S100A7	TMEM99	-0.545687	2.34483e-15	negative
S100A2	TMEM99	-0.58902	3.40496e-18	negative
PGLYRP4	TMEM99	-0.531974	1.53358e-14	negative
S100A11	TMEM99	-0.694133	3.31805e-27	negative
S100A7A	TMEM99	-0.724183	1.53204e-30	negative
DEFB124	TMEM99	-0.409823	1.11009e-08	negative
S100A16	TMEM99	-0.571042	5.75745e-17	negative
IFNGR1	TMEM99	-0.681135	6.91473e-26	negative
IL6	TMEM99	-0.510309	2.5212e-13	negative
TGFB1	TMEM99	-0.516432	1.16597e-13	negative
MMP9	TMEM99	-0.633103	1.49185e-21	negative
NFKB1	TMEM99	-0.543906	3.00711e-15	negative
NOD2	TMEM99	-0.61668	3.06688e-20	negative
TLR2	TMEM99	-0.675173	2.64401e-25	negative
PLAU	TMEM99	-0.570951	5.83782e-17	negative
IL1B	TMEM99	-0.673201	4.09122e-25	negative
MX1	TMEM99	-0.654804	2.05657e-23	negative
DDX58	TMEM99	-0.586209	5.36037e-18	negative
RBP4	TMEM99	0.422749	3.38412e-09	postive
LTF	TMEM99	-0.703649	3.2352e-28	negative
FABP7	TMEM99	0.488646	3.42311e-12	postive
FABP5	TMEM99	-0.548989	1.47271e-15	negative
OASL	TMEM99	-0.732224	1.64748e-31	negative
CRABP2	TMEM99	-0.742319	8.91699e-33	negative
PI15	TMEM99	-0.69258	4.80969e-27	negative
TNF	TMEM99	-0.415916	6.3812e-09	negative
PML	TMEM99	-0.651732	3.85281e-23	negative
CYBB	TMEM99	-0.439549	6.69217e-10	negative
ISG20	TMEM99	-0.661434	5.17441e-24	negative
ISG20L2	TMEM99	-0.494817	1.65873e-12	negative
IFIH1	TMEM99	-0.533544	1.24227e-14	negative
TRIM5	TMEM99	-0.424321	2.91869e-09	negative
IDO1	TMEM99	-0.692533	4.86423e-27	negative
STAT3	TMEM99	-0.684271	3.37176e-26	negative
STAT1	TMEM99	-0.680196	8.55897e-26	negative
SOCS3	TMEM99	-0.476952	1.29898e-11	negative
TNFSF10	TMEM99	-0.673871	3.52875e-25	negative
CCL20	TMEM99	-0.710228	6.12718e-29	negative
IRF1	TMEM99	-0.663638	3.24514e-24	negative
IL15	TMEM99	-0.489856	2.97329e-12	negative
TLR7	TMEM99	-0.492197	2.26015e-12	negative
NLRX1	TMEM99	-0.655289	1.86142e-23	negative
IKBKE	TMEM99	-0.545321	2.46805e-15	negative
ISG15	TMEM99	-0.639322	4.52592e-22	negative
DHX58	TMEM99	-0.514079	1.57095e-13	negative
F2R	TMEM99	0.451452	2.00957e-10	postive
MAPT	TMEM99	0.447227	3.09646e-10	postive
LYZ	TMEM99	-0.442899	4.79254e-10	negative
CCL5	TMEM99	-0.448133	2.82357e-10	negative
CSRP1	TMEM99	0.415796	6.45179e-09	postive
MAPK14	TMEM99	-0.554691	6.51607e-16	negative
IL12B	TMEM99	-0.485077	5.17018e-12	negative
TLR8	TMEM99	-0.56347	1.8007e-16	negative
GNLY	TMEM99	-0.547924	1.7118e-15	negative
EIF2AK2	TMEM99	-0.487857	3.75147e-12	negative
BST2	TMEM99	-0.418254	5.14466e-09	negative
GRN	TMEM99	-0.65528	1.86482e-23	negative
PDGFRA	TMEM99	0.453636	1.60329e-10	postive
GNAI1	TMEM99	0.509194	2.89675e-13	postive
WNT5A	TMEM99	-0.685754	2.39331e-26	negative
ADAR	TMEM99	-0.51131	2.22501e-13	negative
NOS2	TMEM99	-0.510995	2.31433e-13	negative
TRAF3	TMEM99	-0.594878	1.30395e-18	negative
NEO1	TMEM99	0.426834	2.30053e-09	postive
AHNAK	TMEM99	0.462464	6.33034e-11	postive
MX2	TMEM99	-0.618103	2.37677e-20	negative
TCF7L2	TMEM99	0.500517	8.38593e-13	postive
NFKBIZ	TMEM99	-0.663053	3.67408e-24	negative
SOD1	TMEM99	0.675228	2.61145e-25	postive
TNFRSF10A	TMEM99	-0.496591	1.34338e-12	negative
TNFRSF10B	TMEM99	-0.409344	1.159e-08	negative
CCL4	TMEM99	-0.632811	1.57668e-21	negative
CSK	TMEM99	-0.415939	6.36732e-09	negative
JAK1	TMEM99	0.537647	7.12528e-15	postive
CLDN4	TMEM99	0.466613	4.05278e-11	postive
IRF7	TMEM99	-0.653966	2.4423e-23	negative
IL18	TMEM99	0.587755	4.17828e-18	postive
IL17A	TMEM99	-0.539261	5.71324e-15	negative
LTB4R	TMEM99	-0.59759	8.30691e-19	negative
TRIM27	TMEM99	-0.53102	1.74217e-14	negative
IL7R	TMEM99	-0.614167	4.79621e-20	negative
PTX3	TMEM99	-0.418164	5.1872e-09	negative
IFNAR2	TMEM99	-0.424944	2.75195e-09	negative
DDX17	TMEM99	0.413699	7.81504e-09	postive
IRF9	TMEM99	-0.642389	2.48831e-22	negative
TRIM22	TMEM99	-0.633341	1.42618e-21	negative
LANCL1	TMEM99	0.530606	1.84098e-14	postive
PPP4C	TMEM99	-0.594709	1.34099e-18	negative
HMOX1	TMEM99	-0.491778	2.37413e-12	negative
HDAC1	TMEM99	-0.643895	1.85001e-22	negative
PLSCR1	TMEM99	-0.6595	7.76694e-24	negative
BACH2	TMEM99	0.403488	1.95132e-08	postive
RSAD2	TMEM99	-0.655702	1.70938e-23	negative
TBK1	TMEM99	-0.423993	3.0106e-09	negative
PCSK1	TMEM99	-0.501174	7.74541e-13	negative
ARG2	TMEM99	-0.591607	2.23378e-18	negative
AQP9	TMEM99	0.840922	2.40948e-49	postive
BIRC5	TMEM99	-0.542703	3.554e-15	negative
GBP2	TMEM99	-0.461784	6.80679e-11	negative
OAS1	TMEM99	-0.655696	1.71159e-23	negative
SERPINA3	TMEM99	-0.460674	7.65939e-11	negative
CCL19	TMEM99	-0.408382	1.26343e-08	negative
CCL18	TMEM99	-0.55549	5.80549e-16	negative
CCL22	TMEM99	-0.595894	1.10174e-18	negative
CCR7	TMEM99	-0.662613	4.03296e-24	negative
CCL27	TMEM99	0.716519	1.19394e-29	postive
ACKR4	TMEM99	0.423644	3.11114e-09	postive
CCL2	TMEM99	-0.613315	5.57656e-20	negative
CCL7	TMEM99	-0.450102	2.3086e-10	negative
CCR5	TMEM99	-0.561726	2.33203e-16	negative
CCR1	TMEM99	-0.510652	2.41555e-13	negative
CXCR4	TMEM99	-0.77605	1.77656e-37	negative
CXCR6	TMEM99	-0.669519	9.16358e-25	negative
FGR	TMEM99	-0.425238	2.6767e-09	negative
PTK2	TMEM99	0.426661	2.33871e-09	postive
CD86	TMEM99	-0.556155	5.27173e-16	negative
HCK	TMEM99	-0.659494	7.77666e-24	negative
LYN	TMEM99	-0.679761	9.44651e-26	negative
SYK	TMEM99	-0.432479	1.33802e-09	negative
BLNK	TMEM99	-0.594968	1.28475e-18	negative
VAV3	TMEM99	0.559833	3.08215e-16	postive
VAV1	TMEM99	-0.424179	2.95807e-09	negative
RAC2	TMEM99	-0.675109	2.6816e-25	negative
CHP2	TMEM99	0.820494	4.2726e-45	postive
NFAT5	TMEM99	0.476054	1.43614e-11	postive
HRAS	TMEM99	-0.473064	2.00147e-11	negative
FOS	TMEM99	0.434963	1.05081e-09	postive
MALT1	TMEM99	-0.502301	6.75635e-13	negative
NFKBIE	TMEM99	-0.581739	1.09301e-17	negative
PIK3R1	TMEM99	0.513431	1.70477e-13	postive
PIK3CB	TMEM99	0.562027	2.23046e-16	postive
GSK3B	TMEM99	0.463083	5.92509e-11	postive
IFITM1	TMEM99	-0.65988	7.17221e-24	negative
CXCL17	TMEM99	-0.453231	1.6721e-10	negative
EDN1	TMEM99	0.423117	3.26915e-09	postive
SEMA3G	TMEM99	0.47408	1.78876e-11	postive
TYMP	TMEM99	-0.687643	1.54188e-26	negative
ACKR1	TMEM99	0.409023	1.19282e-08	postive
FPR1	TMEM99	-0.614517	4.50788e-20	negative
FPR2	TMEM99	-0.424347	2.91157e-09	negative
CXCR2	TMEM99	-0.647733	8.63015e-23	negative
PLAUR	TMEM99	-0.595655	1.14644e-18	negative
PLXNA2	TMEM99	0.621254	1.3452e-20	postive
PLXNA4	TMEM99	0.434418	1.1083e-09	postive
PTAFR	TMEM99	-0.581069	1.21511e-17	negative
AREG	TMEM99	-0.463252	5.81883e-11	negative
MANF	TMEM99	-0.576978	2.3069e-17	negative
BMP4	TMEM99	0.403091	2.02083e-08	postive
BTC	TMEM99	0.783953	1.06704e-38	postive
MYDGF	TMEM99	-0.435721	9.75777e-10	negative
CAT	TMEM99	0.75391	2.63666e-34	postive
CMTM4	TMEM99	0.474956	1.62283e-11	postive
EGF	TMEM99	0.470067	2.78292e-11	postive
FAM3D	TMEM99	-0.422514	3.45972e-09	negative
GDF7	TMEM99	0.467714	3.59676e-11	postive
GMFB	TMEM99	-0.574804	3.23168e-17	negative
GNRH1	TMEM99	0.431652	1.44951e-09	postive
GPI	TMEM99	-0.666333	1.82443e-24	negative
GREM2	TMEM99	0.460509	7.79441e-11	postive
HBEGF	TMEM99	-0.608646	1.2631e-19	negative
HDGF	TMEM99	-0.453027	1.70772e-10	negative
IL17C	TMEM99	-0.47633	1.39261e-11	negative
IL19	TMEM99	-0.653825	2.51417e-23	negative
IL36RN	TMEM99	-0.515722	1.27605e-13	negative
IL36A	TMEM99	-0.622632	1.04677e-20	negative
IL37	TMEM99	0.816315	2.71365e-44	postive
IL36G	TMEM99	-0.645597	1.32105e-22	negative
IL1RN	TMEM99	-0.4009	2.4488e-08	negative
IL20	TMEM99	-0.609487	1.0913e-19	negative
IL24	TMEM99	-0.423628	3.11577e-09	negative
IL26	TMEM99	-0.548381	1.60496e-15	negative
IL32	TMEM99	-0.635744	9.01959e-22	negative
INHBB	TMEM99	0.440257	6.23776e-10	postive
JAG2	TMEM99	0.525767	3.49095e-14	postive
LTB	TMEM99	-0.553372	7.87916e-16	negative
NAMPT	TMEM99	-0.734523	8.58033e-32	negative
NTF3	TMEM99	0.406486	1.49633e-08	postive
ENDOU	TMEM99	-0.403005	2.03617e-08	negative
PDGFC	TMEM99	0.47814	1.13698e-11	postive
TAC1	TMEM99	0.486209	4.53863e-12	postive
TGFA	TMEM99	-0.560547	2.7747e-16	negative
TNFRSF11B	TMEM99	-0.402889	2.05704e-08	negative
TNFSF13B	TMEM99	-0.516098	1.21658e-13	negative
TNFSF15	TMEM99	-0.433921	1.16318e-09	negative
TNFSF9	TMEM99	-0.423223	3.23672e-09	negative
TSLP	TMEM99	-0.419334	4.65474e-09	negative
ACVR2A	TMEM99	0.44014	6.31095e-10	postive
ADIPOR1	TMEM99	-0.436375	9.15222e-10	negative
ADRB2	TMEM99	0.647056	9.87973e-23	postive
AGTR1	TMEM99	0.461202	7.24178e-11	postive
ANGPTL4	TMEM99	-0.621702	1.24004e-20	negative
AR	TMEM99	0.467379	3.72985e-11	postive
BMPR1A	TMEM99	0.474471	1.7127e-11	postive
BMPR1B	TMEM99	0.449424	2.47485e-10	postive
CSF2RA	TMEM99	-0.632769	1.58936e-21	negative
CSF2RB	TMEM99	-0.670269	7.78426e-25	negative
EGFR	TMEM99	0.477382	1.23791e-11	postive
ESRRA	TMEM99	-0.559204	3.37978e-16	negative
HTR3A	TMEM99	-0.402063	2.21176e-08	negative
IFNGR2	TMEM99	-0.519207	8.17846e-14	negative
IL10RA	TMEM99	-0.442009	5.23897e-10	negative
IL12RB1	TMEM99	-0.470058	2.78581e-11	negative
IL12RB2	TMEM99	-0.634787	1.08298e-21	negative
IL13RA1	TMEM99	-0.730806	2.45587e-31	negative
IL15RA	TMEM99	-0.488982	3.29171e-12	negative
IL17RD	TMEM99	0.52115	6.36743e-14	postive
IL18RAP	TMEM99	-0.549359	1.39747e-15	negative
IL1R1	TMEM99	-0.470123	2.76588e-11	negative
IL20RA	TMEM99	0.555696	5.63489e-16	postive
IL20RB	TMEM99	0.708599	9.2898e-29	postive
IL21R	TMEM99	-0.566467	1.1506e-16	negative
IL2RA	TMEM99	-0.589068	3.37847e-18	negative
IL2RG	TMEM99	-0.600231	5.3324e-19	negative
IL4R	TMEM99	-0.736935	4.29594e-32	negative
LIFR	TMEM99	0.482842	6.67774e-12	postive
NR3C1	TMEM99	0.47828	1.11921e-11	postive
NR3C2	TMEM99	0.544033	2.95403e-15	postive
NR4A3	TMEM99	-0.485908	4.69878e-12	negative
NRP2	TMEM99	-0.504673	5.05901e-13	negative
OSMR	TMEM99	-0.692963	4.38972e-27	negative
PGRMC2	TMEM99	0.674658	2.96379e-25	postive
PPARD	TMEM99	-0.58886	3.49437e-18	negative
PRLR	TMEM99	0.402077	2.209e-08	postive
RORA	TMEM99	0.748603	1.3537e-33	postive
RORC	TMEM99	0.682396	5.18545e-26	postive
RXRA	TMEM99	0.516451	1.16315e-13	postive
SDC2	TMEM99	0.443482	4.52006e-10	postive
SDC4	TMEM99	0.599659	5.87133e-19	postive
TGFBR3	TMEM99	0.541269	4.33455e-15	postive
THRA	TMEM99	0.44757	2.99027e-10	postive
TNFRSF18	TMEM99	0.535932	8.99701e-15	postive
TNFRSF19	TMEM99	0.508569	3.13025e-13	postive
TNFRSF1A	TMEM99	-0.584616	6.9183e-18	negative
TNFRSF1B	TMEM99	-0.602232	3.80064e-19	negative
TNFRSF21	TMEM99	-0.721485	3.18125e-30	negative
TNFRSF9	TMEM99	-0.480296	8.91711e-12	negative
TUBB3	TMEM99	-0.403432	1.9611e-08	negative
ITGAL	TMEM99	-0.591372	2.32152e-18	negative
ITGB2	TMEM99	-0.598998	6.56125e-19	negative
TYROBP	TMEM99	-0.503249	6.02003e-13	negative
LCK	TMEM99	-0.699691	8.61459e-28	negative
FCGR3B	TMEM99	-0.42787	2.08422e-09	negative
CD247	TMEM99	-0.443405	4.55519e-10	negative
ZAP70	TMEM99	-0.430959	1.54985e-09	negative
LCP2	TMEM99	-0.518036	9.50227e-14	negative
SHC1	TMEM99	-0.751979	4.80453e-34	negative
GRB2	TMEM99	-0.411002	9.98173e-09	negative
CD48	TMEM99	-0.626634	5.01447e-21	negative
SH2D1A	TMEM99	-0.553448	7.79364e-16	negative
GZMB	TMEM99	-0.722902	2.16992e-30	negative
PRF1	TMEM99	-0.610101	9.80373e-20	negative
BID	TMEM99	-0.719757	5.05647e-30	negative
CD3D	TMEM99	-0.623917	8.27367e-21	negative
CD3E	TMEM99	-0.520181	7.21521e-14	negative
CD3G	TMEM99	-0.516515	1.15363e-13	negative
PTPRC	TMEM99	-0.566645	1.12026e-16	negative
ITK	TMEM99	-0.569917	6.83254e-17	negative
CD28	TMEM99	-0.437284	8.36996e-10	negative
ICOS	TMEM99	-0.554222	6.97191e-16	negative
CTLA4	TMEM99	-0.552217	9.29948e-16	negative
CDK4	TMEM99	-0.439117	6.98487e-10	negative
PRKCQ	TMEM99	-0.752886	3.62615e-34	negative
TRAC	TMEM99	-0.503323	5.96575e-13	negative
TRBC1	TMEM99	-0.611836	7.23563e-20	negative
KIAA0368	TMEM99	0.524962	3.87896e-14	postive
RARRES3	TMEM99	-0.438874	7.1547e-10	negative
TMEM173	TMEM99	-0.468963	3.13947e-11	negative
CECR1	TMEM99	-0.507929	3.38853e-13	negative
CD1A	ZNF667-AS1	0.444627	4.02847e-10	postive
CREB1	ZNF667-AS1	0.404948	1.71522e-08	postive
CTSB	ZNF667-AS1	-0.516445	1.16396e-13	negative
CTSL	ZNF667-AS1	-0.495737	1.48717e-12	negative
FCGRT	ZNF667-AS1	0.504851	4.94959e-13	postive
HLA-DMB	ZNF667-AS1	-0.437513	8.18321e-10	negative
HLA-E	ZNF667-AS1	-0.506763	3.91351e-13	negative
HSPA2	ZNF667-AS1	0.520073	7.3162e-14	postive
HSPA4	ZNF667-AS1	-0.692754	4.6139e-27	negative
IFNG	ZNF667-AS1	-0.565898	1.25318e-16	negative
NFYB	ZNF667-AS1	0.493565	1.92365e-12	postive
PSMB8	ZNF667-AS1	-0.637117	6.93025e-22	negative
PSMC1	ZNF667-AS1	-0.530385	1.8961e-14	negative
PSMC3	ZNF667-AS1	-0.624331	7.66884e-21	negative
PSMC4	ZNF667-AS1	-0.621135	1.37463e-20	negative
PSMC5	ZNF667-AS1	-0.598407	7.24485e-19	negative
PSMC6	ZNF667-AS1	-0.44731	3.07019e-10	negative
PSMD1	ZNF667-AS1	-0.597192	8.87674e-19	negative
PSMD2	ZNF667-AS1	-0.624316	7.68951e-21	negative
PSMD3	ZNF667-AS1	-0.471149	2.4717e-11	negative
PSMD4	ZNF667-AS1	-0.425916	2.51014e-09	negative
PSMD7	ZNF667-AS1	-0.486638	4.31943e-12	negative
PSMD8	ZNF667-AS1	-0.569502	7.27701e-17	negative
PSMD13	ZNF667-AS1	-0.564572	1.52812e-16	negative
PSME1	ZNF667-AS1	-0.624572	7.33616e-21	negative
RELB	ZNF667-AS1	-0.540448	4.85364e-15	negative
TAP1	ZNF667-AS1	-0.586442	5.16324e-18	negative
TAP2	ZNF667-AS1	-0.598337	7.33062e-19	negative
TAPBP	ZNF667-AS1	-0.46544	4.59987e-11	negative
RFXANK	ZNF667-AS1	-0.405661	1.61025e-08	negative
PSMD6	ZNF667-AS1	-0.511465	2.18206e-13	negative
PSME3	ZNF667-AS1	-0.538965	5.94981e-15	negative
PSMD14	ZNF667-AS1	-0.598521	7.10794e-19	negative
ADRM1	ZNF667-AS1	-0.545188	2.51423e-15	negative
TRPC4AP	ZNF667-AS1	-0.459687	8.50389e-11	negative
ULBP2	ZNF667-AS1	-0.63977	4.14887e-22	negative
RAET1E	ZNF667-AS1	-0.463939	5.40608e-11	negative
PI3	ZNF667-AS1	-0.680611	7.79043e-26	negative
CXCL14	ZNF667-AS1	0.417343	5.59616e-09	postive
CXCL16	ZNF667-AS1	-0.54155	4.16913e-15	negative
SLPI	ZNF667-AS1	-0.576062	2.65976e-17	negative
CXCL8	ZNF667-AS1	-0.623394	9.10666e-21	negative
CXCL10	ZNF667-AS1	-0.578399	1.8483e-17	negative
CXCL9	ZNF667-AS1	-0.599796	5.7373e-19	negative
CXCL11	ZNF667-AS1	-0.433932	1.16194e-09	negative
CXCL6	ZNF667-AS1	-0.440424	6.13557e-10	negative
CXCL1	ZNF667-AS1	-0.623047	9.70227e-21	negative
CXCL13	ZNF667-AS1	-0.625747	5.90791e-21	negative
CXCL2	ZNF667-AS1	-0.400987	2.43016e-08	negative
CXCL3	ZNF667-AS1	-0.45364	1.60254e-10	negative
LCN2	ZNF667-AS1	-0.639623	4.26972e-22	negative
S100A9	ZNF667-AS1	-0.663919	3.05678e-24	negative
S100A8	ZNF667-AS1	-0.506879	3.85755e-13	negative
DCD	ZNF667-AS1	0.586093	5.46038e-18	postive
S100A12	ZNF667-AS1	-0.670114	8.05178e-25	negative
BPIFC	ZNF667-AS1	-0.423999	3.00889e-09	negative
MMP12	ZNF667-AS1	-0.548195	1.64775e-15	negative
SFTPD	ZNF667-AS1	-0.470237	2.73149e-11	negative
S100A7	ZNF667-AS1	-0.600764	4.873e-19	negative
PGLYRP2	ZNF667-AS1	-0.442084	5.19981e-10	negative
S100A10	ZNF667-AS1	0.42678	2.3123e-09	postive
S100A2	ZNF667-AS1	-0.672215	5.08384e-25	negative
PGLYRP4	ZNF667-AS1	-0.528088	2.57168e-14	negative
S100A11	ZNF667-AS1	-0.572201	4.82277e-17	negative
S100A7A	ZNF667-AS1	-0.671432	6.03585e-25	negative
COLEC12	ZNF667-AS1	0.405579	1.62193e-08	postive
DEFB124	ZNF667-AS1	-0.574491	3.39187e-17	negative
S100A14	ZNF667-AS1	-0.588217	3.87798e-18	negative
S100A16	ZNF667-AS1	-0.611137	8.17965e-20	negative
IFNGR1	ZNF667-AS1	-0.549197	1.42993e-15	negative
SLC22A17	ZNF667-AS1	0.484538	5.50042e-12	postive
IL6	ZNF667-AS1	-0.466585	4.06478e-11	negative
MMP9	ZNF667-AS1	-0.556478	5.03062e-16	negative
A2M	ZNF667-AS1	0.464584	5.04392e-11	postive
NFKB1	ZNF667-AS1	-0.470494	2.65591e-11	negative
APOBEC3G	ZNF667-AS1	-0.418539	5.01042e-09	negative
NOD2	ZNF667-AS1	-0.667765	1.34015e-24	negative
TLR2	ZNF667-AS1	-0.465672	4.48649e-11	negative
PLAU	ZNF667-AS1	-0.53371	1.21485e-14	negative
IL1B	ZNF667-AS1	-0.586457	5.15056e-18	negative
MX1	ZNF667-AS1	-0.596524	9.92319e-19	negative
DDX58	ZNF667-AS1	-0.465342	4.64913e-11	negative
RBP4	ZNF667-AS1	0.428377	1.98576e-09	postive
LTF	ZNF667-AS1	-0.61105	8.30533e-20	negative
FABP7	ZNF667-AS1	0.413756	7.77473e-09	postive
FABP5	ZNF667-AS1	-0.693805	3.58953e-27	negative
OASL	ZNF667-AS1	-0.653477	2.69967e-23	negative
CRABP2	ZNF667-AS1	-0.577839	2.01723e-17	negative
DUOX1	ZNF667-AS1	-0.533138	1.31195e-14	negative
PI15	ZNF667-AS1	-0.4992	9.8281e-13	negative
APOD	ZNF667-AS1	0.462742	6.14527e-11	postive
AEN	ZNF667-AS1	-0.61874	2.11972e-20	negative
ISG20	ZNF667-AS1	-0.634937	1.05246e-21	negative
ISG20L2	ZNF667-AS1	-0.435315	1.01531e-09	negative
IDO1	ZNF667-AS1	-0.550577	1.17538e-15	negative
STAT3	ZNF667-AS1	-0.600343	5.23225e-19	negative
STAT1	ZNF667-AS1	-0.692615	4.76963e-27	negative
SOCS3	ZNF667-AS1	-0.480517	8.69681e-12	negative
TNFSF10	ZNF667-AS1	-0.551466	1.03534e-15	negative
CCL20	ZNF667-AS1	-0.627774	4.0584e-21	negative
IRF1	ZNF667-AS1	-0.53471	1.06148e-14	negative
PPIA	ZNF667-AS1	-0.421146	3.93197e-09	negative
NLRX1	ZNF667-AS1	-0.669196	9.83183e-25	negative
IKBKE	ZNF667-AS1	-0.524734	3.99641e-14	negative
ISG15	ZNF667-AS1	-0.611011	8.36212e-20	negative
DHX58	ZNF667-AS1	-0.528915	2.30514e-14	negative
CSRP1	ZNF667-AS1	0.568088	9.01456e-17	postive
MAPK14	ZNF667-AS1	-0.472279	2.18259e-11	negative
IL12B	ZNF667-AS1	-0.463681	5.55761e-11	negative
GNLY	ZNF667-AS1	-0.53984	5.2773e-15	negative
CD81	ZNF667-AS1	0.635374	9.68265e-22	postive
GRN	ZNF667-AS1	-0.54473	2.6805e-15	negative
PDGFRA	ZNF667-AS1	0.471262	2.44123e-11	postive
WNT5A	ZNF667-AS1	-0.631621	1.97435e-21	negative
FURIN	ZNF667-AS1	-0.522795	5.14534e-14	negative
ADAR	ZNF667-AS1	-0.413432	8.00759e-09	negative
NOS2	ZNF667-AS1	-0.5044	5.23091e-13	negative
TRAF3	ZNF667-AS1	-0.522252	5.52139e-14	negative
NEO1	ZNF667-AS1	0.421757	3.71379e-09	postive
AHNAK	ZNF667-AS1	0.414125	7.51755e-09	postive
TK2	ZNF667-AS1	0.500932	7.97509e-13	postive
MX2	ZNF667-AS1	-0.436091	9.41055e-10	negative
TCF7L2	ZNF667-AS1	0.685501	2.53742e-26	postive
NFKBIZ	ZNF667-AS1	-0.627158	4.55018e-21	negative
SP1	ZNF667-AS1	0.475683	1.49684e-11	postive
SOD1	ZNF667-AS1	0.557964	4.05221e-16	postive
SKIV2L	ZNF667-AS1	-0.41697	5.79177e-09	negative
DES	ZNF667-AS1	0.488398	3.52311e-12	postive
TNFRSF10A	ZNF667-AS1	-0.564574	1.5277e-16	negative
TNFRSF10B	ZNF667-AS1	-0.456799	1.15272e-10	negative
CCL4	ZNF667-AS1	-0.558841	3.56447e-16	negative
CSK	ZNF667-AS1	-0.609242	1.13874e-19	negative
JAK1	ZNF667-AS1	0.447795	2.9225e-10	postive
IRF7	ZNF667-AS1	-0.643176	2.13151e-22	negative
ILK	ZNF667-AS1	0.534445	1.10014e-14	postive
IL17A	ZNF667-AS1	-0.550322	1.21875e-15	negative
LTB4R	ZNF667-AS1	-0.625556	6.12052e-21	negative
IL7R	ZNF667-AS1	-0.460071	8.16567e-11	negative
MAP2K2	ZNF667-AS1	-0.409529	1.13982e-08	negative
IRF9	ZNF667-AS1	-0.582674	9.42428e-18	negative
TRIM22	ZNF667-AS1	-0.507092	3.75766e-13	negative
PPP4C	ZNF667-AS1	-0.608723	1.24638e-19	negative
HMOX1	ZNF667-AS1	-0.637538	6.39095e-22	negative
RNASE7	ZNF667-AS1	-0.539534	5.50326e-15	negative
HDAC1	ZNF667-AS1	-0.659771	7.33767e-24	negative
PLSCR1	ZNF667-AS1	-0.522386	5.42629e-14	negative
BACH2	ZNF667-AS1	0.593099	1.74902e-18	postive
RSAD2	ZNF667-AS1	-0.561587	2.38036e-16	negative
TBK1	ZNF667-AS1	-0.476361	1.38771e-11	negative
PCSK1	ZNF667-AS1	-0.43289	1.28582e-09	negative
ARG2	ZNF667-AS1	-0.484516	5.51391e-12	negative
AQP9	ZNF667-AS1	0.466772	3.98348e-11	postive
FASLG	ZNF667-AS1	-0.505146	4.77424e-13	negative
BIRC5	ZNF667-AS1	-0.652536	3.27115e-23	negative
VIM	ZNF667-AS1	0.493268	1.99233e-12	postive
PRDX1	ZNF667-AS1	-0.589871	2.96549e-18	negative
GBP2	ZNF667-AS1	-0.505553	4.54134e-13	negative
OAS1	ZNF667-AS1	-0.61065	8.9074e-20	negative
CCL19	ZNF667-AS1	-0.418549	5.00608e-09	negative
CCL18	ZNF667-AS1	-0.475093	1.59832e-11	negative
CCL22	ZNF667-AS1	-0.538216	6.59218e-15	negative
CCR7	ZNF667-AS1	-0.669017	1.02213e-24	negative
CCL27	ZNF667-AS1	0.600582	5.02531e-19	postive
ACKR4	ZNF667-AS1	0.444246	4.18577e-10	postive
CCL2	ZNF667-AS1	-0.403978	1.86886e-08	negative
CCL7	ZNF667-AS1	-0.477998	1.1553e-11	negative
CCR5	ZNF667-AS1	-0.419344	4.6503e-09	negative
CXCR4	ZNF667-AS1	-0.577892	2.00052e-17	negative
CXCR6	ZNF667-AS1	-0.642607	2.38418e-22	negative
PPARG	ZNF667-AS1	0.410147	1.0782e-08	postive
MIF	ZNF667-AS1	-0.491271	2.5198e-12	negative
PTK2	ZNF667-AS1	0.531195	1.70191e-14	postive
HCK	ZNF667-AS1	-0.42989	1.71765e-09	negative
GRK2	ZNF667-AS1	-0.448607	2.69039e-10	negative
LYN	ZNF667-AS1	-0.444585	4.0455e-10	negative
SYK	ZNF667-AS1	-0.500711	8.19106e-13	negative
BLNK	ZNF667-AS1	-0.442076	5.20392e-10	negative
CHP2	ZNF667-AS1	0.564441	1.5583e-16	postive
NFAT5	ZNF667-AS1	0.403605	1.9314e-08	postive
HRAS	ZNF667-AS1	-0.551279	1.06334e-15	negative
MALT1	ZNF667-AS1	-0.596655	9.7084e-19	negative
IKBKG	ZNF667-AS1	-0.530493	1.86892e-14	negative
NFKBIE	ZNF667-AS1	-0.457853	1.032e-10	negative
PIK3R5	ZNF667-AS1	-0.413105	8.24984e-09	negative
PIK3R1	ZNF667-AS1	0.588537	3.68221e-18	postive
PIK3R2	ZNF667-AS1	-0.510584	2.43618e-13	negative
PIK3CA	ZNF667-AS1	0.543015	3.40364e-15	postive
PIK3CD	ZNF667-AS1	-0.500984	7.9255e-13	negative
AKT3	ZNF667-AS1	0.460642	7.68531e-11	postive
GSK3B	ZNF667-AS1	0.4364	9.12907e-10	postive
IFITM1	ZNF667-AS1	-0.431479	1.47394e-09	negative
CXCL17	ZNF667-AS1	-0.475549	1.51923e-11	negative
EDN1	ZNF667-AS1	0.428675	1.9299e-09	postive
SEMA3E	ZNF667-AS1	0.440561	6.05237e-10	postive
SEMA3G	ZNF667-AS1	0.529834	2.04046e-14	postive
SEMA4B	ZNF667-AS1	-0.54858	1.56038e-15	negative
SEMA6A	ZNF667-AS1	0.461743	6.83645e-11	postive
SEMA7A	ZNF667-AS1	-0.565146	1.40245e-16	negative
SLIT2	ZNF667-AS1	0.567984	9.15665e-17	postive
TYMP	ZNF667-AS1	-0.673238	4.05789e-25	negative
CXCR3	ZNF667-AS1	-0.470419	2.67756e-11	negative
CYSLTR1	ZNF667-AS1	0.404152	1.8403e-08	postive
ACKR1	ZNF667-AS1	0.485502	4.92369e-12	postive
EDNRA	ZNF667-AS1	0.402787	2.07557e-08	postive
FPR1	ZNF667-AS1	-0.572162	4.85202e-17	negative
FPR2	ZNF667-AS1	-0.43287	1.28835e-09	negative
CXCR2	ZNF667-AS1	-0.633388	1.41332e-21	negative
LTB4R2	ZNF667-AS1	-0.494271	1.76972e-12	negative
PTAFR	ZNF667-AS1	-0.675362	2.5351e-25	negative
MANF	ZNF667-AS1	-0.639408	4.4514e-22	negative
BMP4	ZNF667-AS1	0.444747	3.97976e-10	postive
BTC	ZNF667-AS1	0.561281	2.49032e-16	postive
CAT	ZNF667-AS1	0.483847	5.95353e-12	postive
CMTM4	ZNF667-AS1	0.585498	6.00757e-18	postive
CMTM6	ZNF667-AS1	-0.429782	1.73556e-09	negative
CMTM7	ZNF667-AS1	0.420146	4.31621e-09	postive
EBI3	ZNF667-AS1	-0.411198	9.80657e-09	negative
EGF	ZNF667-AS1	0.415083	6.88735e-09	postive
EREG	ZNF667-AS1	-0.51459	1.4727e-13	negative
FAM3B	ZNF667-AS1	0.555381	5.89779e-16	postive
FAM3D	ZNF667-AS1	-0.456421	1.19929e-10	negative
FGF13	ZNF667-AS1	0.539302	5.68116e-15	postive
GMFB	ZNF667-AS1	-0.436396	9.13334e-10	negative
GNRH1	ZNF667-AS1	0.436587	8.96373e-10	postive
GREM1	ZNF667-AS1	0.586487	5.12575e-18	postive
GREM2	ZNF667-AS1	0.426145	2.4562e-09	postive
HBEGF	ZNF667-AS1	-0.537775	7.00175e-15	negative
HDGF	ZNF667-AS1	-0.55703	4.64254e-16	negative
IGF1	ZNF667-AS1	0.443136	4.67972e-10	postive
IL16	ZNF667-AS1	0.479178	1.0117e-11	postive
IL17C	ZNF667-AS1	-0.447622	2.97446e-10	negative
IL17D	ZNF667-AS1	0.560843	2.65627e-16	postive
IL19	ZNF667-AS1	-0.529694	2.07871e-14	negative
IL36RN	ZNF667-AS1	-0.667481	1.42486e-24	negative
IL36A	ZNF667-AS1	-0.617536	2.63145e-20	negative
IL37	ZNF667-AS1	0.517744	9.86376e-14	postive
IL36G	ZNF667-AS1	-0.687027	1.78027e-26	negative
IL1RN	ZNF667-AS1	-0.600159	5.39736e-19	negative
IL20	ZNF667-AS1	-0.550787	1.14063e-15	negative
IL23A	ZNF667-AS1	-0.401364	2.35135e-08	negative
IL24	ZNF667-AS1	-0.460915	7.46593e-11	negative
IL26	ZNF667-AS1	-0.570906	5.87821e-17	negative
INHBB	ZNF667-AS1	0.574723	3.27229e-17	postive
JAG2	ZNF667-AS1	0.410517	1.0428e-08	postive
LTB	ZNF667-AS1	-0.573887	3.72284e-17	negative
LTBP2	ZNF667-AS1	0.403846	1.89078e-08	postive
LTBP4	ZNF667-AS1	0.524924	3.89865e-14	postive
NAMPT	ZNF667-AS1	-0.630666	2.36342e-21	negative
OGN	ZNF667-AS1	0.54615	2.19719e-15	postive
ENDOU	ZNF667-AS1	-0.411343	9.67906e-09	negative
PDGFA	ZNF667-AS1	0.491825	2.36101e-12	postive
PDGFC	ZNF667-AS1	0.665519	2.17255e-24	postive
PDGFD	ZNF667-AS1	0.46775	3.58258e-11	postive
PDGFRL	ZNF667-AS1	0.525668	3.5364e-14	postive
PTN	ZNF667-AS1	0.458747	9.39245e-11	postive
RABEP2	ZNF667-AS1	-0.444944	3.9015e-10	negative
TGFA	ZNF667-AS1	-0.672307	4.98177e-25	negative
TNFSF14	ZNF667-AS1	-0.425451	2.62324e-09	negative
TNFSF9	ZNF667-AS1	-0.557353	4.42932e-16	negative
VEGFB	ZNF667-AS1	0.465149	4.74667e-11	postive
VEGFC	ZNF667-AS1	0.42603	2.4832e-09	postive
ACVRL1	ZNF667-AS1	0.539211	5.75295e-15	postive
ADCYAP1R1	ZNF667-AS1	0.473189	1.9742e-11	postive
ADIPOR1	ZNF667-AS1	-0.551978	9.62331e-16	negative
ADIPOR2	ZNF667-AS1	-0.574067	3.62105e-17	negative
ADRB2	ZNF667-AS1	0.571188	5.63044e-17	postive
AGTR1	ZNF667-AS1	0.612508	6.42847e-20	postive
ANGPTL1	ZNF667-AS1	0.449855	2.36787e-10	postive
ANGPTL4	ZNF667-AS1	-0.567175	1.03452e-16	negative
AR	ZNF667-AS1	0.705327	2.12579e-28	postive
BMPR1A	ZNF667-AS1	0.536641	8.17052e-15	postive
CRLF3	ZNF667-AS1	-0.477337	1.24413e-11	negative
CSF2RA	ZNF667-AS1	-0.625285	6.43397e-21	negative
ESRRG	ZNF667-AS1	0.523278	4.83258e-14	postive
FGFR1	ZNF667-AS1	0.54371	3.09032e-15	postive
GHR	ZNF667-AS1	0.460439	7.8532e-11	postive
HTR3A	ZNF667-AS1	-0.488866	3.3366e-12	negative
IGF1R	ZNF667-AS1	0.402261	2.17361e-08	postive
IL11RA	ZNF667-AS1	0.518707	8.72023e-14	postive
IL12RB1	ZNF667-AS1	-0.573592	3.89552e-17	negative
IL12RB2	ZNF667-AS1	-0.545772	2.31692e-15	negative
IL13RA1	ZNF667-AS1	-0.47224	2.19213e-11	negative
IL17RD	ZNF667-AS1	0.628547	3.51403e-21	postive
IL18RAP	ZNF667-AS1	-0.544874	2.62729e-15	negative
IL21R	ZNF667-AS1	-0.553476	7.76243e-16	negative
IL22RA1	ZNF667-AS1	-0.400436	2.54997e-08	negative
IL2RA	ZNF667-AS1	-0.457258	1.09851e-10	negative
IL4R	ZNF667-AS1	-0.575747	2.79316e-17	negative
INSR	ZNF667-AS1	0.565433	1.34364e-16	postive
LGR5	ZNF667-AS1	0.450027	2.32647e-10	postive
LIFR	ZNF667-AS1	0.505157	4.76767e-13	postive
LTBR	ZNF667-AS1	-0.406972	1.43299e-08	negative
NR1H3	ZNF667-AS1	0.428346	1.99172e-09	postive
NR2F1	ZNF667-AS1	0.512526	1.91037e-13	postive
NR2F2	ZNF667-AS1	0.587653	4.24806e-18	postive
NR3C1	ZNF667-AS1	0.68681	1.87227e-26	postive
NR3C2	ZNF667-AS1	0.697134	1.60798e-27	postive
NR4A3	ZNF667-AS1	-0.50395	5.5265e-13	negative
NR5A2	ZNF667-AS1	0.428246	2.01076e-09	postive
OSMR	ZNF667-AS1	-0.500066	8.85535e-13	negative
PGR	ZNF667-AS1	0.479956	9.26607e-12	postive
PGRMC2	ZNF667-AS1	0.479442	9.81945e-12	postive
PPARA	ZNF667-AS1	0.477828	1.1775e-11	postive
PPARD	ZNF667-AS1	-0.666449	1.77952e-24	negative
PRLR	ZNF667-AS1	0.492388	2.20993e-12	postive
PTGER2	ZNF667-AS1	0.402682	2.09478e-08	postive
PTGER3	ZNF667-AS1	-0.471861	2.28556e-11	negative
PTGFR	ZNF667-AS1	0.493809	1.86908e-12	postive
PTH1R	ZNF667-AS1	0.435094	1.03747e-09	postive
RORC	ZNF667-AS1	0.51035	2.5082e-13	postive
SDC2	ZNF667-AS1	0.676509	1.96287e-25	postive
SDC4	ZNF667-AS1	0.568108	8.98733e-17	postive
SORT1	ZNF667-AS1	-0.404627	1.7647e-08	negative
TGFBR2	ZNF667-AS1	0.445365	3.73916e-10	postive
TGFBR3	ZNF667-AS1	0.591183	2.39423e-18	postive
THRA	ZNF667-AS1	0.414364	7.35554e-09	postive
TNFRSF12A	ZNF667-AS1	-0.421332	3.86444e-09	negative
TNFRSF13B	ZNF667-AS1	-0.455036	1.38611e-10	negative
TNFRSF21	ZNF667-AS1	-0.56177	2.3167e-16	negative
TNFRSF9	ZNF667-AS1	-0.488842	3.34592e-12	negative
TUBB3	ZNF667-AS1	-0.40832	1.2704e-08	negative
ITGAL	ZNF667-AS1	-0.455465	1.32544e-10	negative
ITGB2	ZNF667-AS1	-0.404096	1.84945e-08	negative
LCK	ZNF667-AS1	-0.552889	8.44575e-16	negative
FCGR3B	ZNF667-AS1	-0.478598	1.07992e-11	negative
NCR3	ZNF667-AS1	-0.488812	3.35764e-12	negative
CD247	ZNF667-AS1	-0.478504	1.09137e-11	negative
FYN	ZNF667-AS1	0.52185	5.81644e-14	postive
SHC3	ZNF667-AS1	0.463225	5.83613e-11	postive
SHC1	ZNF667-AS1	-0.434609	1.08781e-09	negative
CD48	ZNF667-AS1	-0.495637	1.50489e-12	negative
SH2D1A	ZNF667-AS1	-0.542274	3.77204e-15	negative
GZMB	ZNF667-AS1	-0.61717	2.80982e-20	negative
PRF1	ZNF667-AS1	-0.493955	1.83708e-12	negative
BID	ZNF667-AS1	-0.536798	7.99846e-15	negative
CD3D	ZNF667-AS1	-0.526006	3.38325e-14	negative
CD3G	ZNF667-AS1	-0.485121	5.14391e-12	negative
PTPRC	ZNF667-AS1	-0.424874	2.77044e-09	negative
PAK3	ZNF667-AS1	0.527361	2.83079e-14	postive
ICOS	ZNF667-AS1	-0.518748	8.67391e-14	negative
CTLA4	ZNF667-AS1	-0.61399	4.9486e-20	negative
CBLC	ZNF667-AS1	-0.546652	2.04785e-15	negative
RASGRP1	ZNF667-AS1	-0.602887	3.40017e-19	negative
PRKCQ	ZNF667-AS1	-0.578104	1.93541e-17	negative
TRAC	ZNF667-AS1	-0.424989	2.74036e-09	negative
TRBC1	ZNF667-AS1	-0.469489	2.96449e-11	negative
SHFM1	ZNF667-AS1	-0.610096	9.81235e-20	negative
KIAA0368	ZNF667-AS1	0.433928	1.1624e-09	postive
FAM19A5	ZNF667-AS1	0.524422	4.16309e-14	postive
HDGFRP3	ZNF667-AS1	0.45975	8.44726e-11	postive
NOV	ZNF667-AS1	0.494463	1.72979e-12	postive
CD1B	LINC01094	0.494716	1.67885e-12	postive
CTSL	LINC01094	0.467163	3.81833e-11	postive
FCGRT	LINC01094	-0.538211	6.59662e-15	negative
HLA-DOB	LINC01094	0.400254	2.5909e-08	postive
HLA-E	LINC01094	0.407187	1.40578e-08	postive
HSPA2	LINC01094	-0.416847	5.85761e-09	negative
HSPA4	LINC01094	0.634198	1.21174e-21	postive
IFNG	LINC01094	0.436913	8.68072e-10	postive
PSMB8	LINC01094	0.623497	8.93568e-21	postive
PSMC3	LINC01094	0.511321	2.22175e-13	postive
PSMC4	LINC01094	0.630369	2.49884e-21	postive
PSMC5	LINC01094	0.463954	5.3974e-11	postive
PSMC6	LINC01094	0.537915	6.86924e-15	postive
PSMD1	LINC01094	0.619094	1.98852e-20	postive
PSMD2	LINC01094	0.593265	1.7017e-18	postive
PSMD4	LINC01094	0.409673	1.12522e-08	postive
PSMD7	LINC01094	0.430791	1.57515e-09	postive
PSMD8	LINC01094	0.459729	8.46683e-11	postive
PSMD13	LINC01094	0.485888	4.70954e-12	postive
PSME1	LINC01094	0.568671	8.25406e-17	postive
RFX5	LINC01094	0.510789	2.37459e-13	postive
TAP1	LINC01094	0.580679	1.29213e-17	postive
TAP2	LINC01094	0.5493	1.40905e-15	postive
RFXANK	LINC01094	0.506714	3.93708e-13	postive
PSMD6	LINC01094	0.538218	6.59077e-15	postive
PSME3	LINC01094	0.58742	4.411e-18	postive
PSMD14	LINC01094	0.601691	4.16557e-19	postive
ADRM1	LINC01094	0.450289	2.26488e-10	postive
ULBP2	LINC01094	0.665658	2.10859e-24	postive
RAET1E	LINC01094	0.66859	1.12126e-24	postive
PI3	LINC01094	0.643655	1.93982e-22	postive
CXCL14	LINC01094	-0.453476	1.6301e-10	negative
CXCL16	LINC01094	0.60354	3.04208e-19	postive
SLPI	LINC01094	0.505694	4.46344e-13	postive
CXCL8	LINC01094	0.535639	9.36123e-15	postive
CXCL10	LINC01094	0.497766	1.16736e-12	postive
CXCL9	LINC01094	0.472631	2.09965e-11	postive
CXCL1	LINC01094	0.495847	1.46786e-12	postive
CXCL13	LINC01094	0.482814	6.69904e-12	postive
XCL1	LINC01094	0.413307	8.09944e-09	postive
CCL8	LINC01094	0.402707	2.09013e-08	postive
LCN2	LINC01094	0.529416	2.15673e-14	postive
S100A9	LINC01094	0.647311	9.38992e-23	postive
S100A8	LINC01094	0.505253	4.71181e-13	postive
DCD	LINC01094	-0.435445	1.0025e-09	negative
S100A12	LINC01094	0.629484	2.95012e-21	postive
BPIFC	LINC01094	0.508404	3.1951e-13	postive
MMP12	LINC01094	0.585663	5.85064e-18	postive
ZC3HAV1	LINC01094	0.496632	1.33681e-12	postive
S100A7	LINC01094	0.613697	5.21174e-20	postive
S100A2	LINC01094	0.632336	1.72515e-21	postive
PGLYRP4	LINC01094	0.561425	2.43803e-16	postive
S100A11	LINC01094	0.598736	6.8564e-19	postive
S100A7A	LINC01094	0.617301	2.74469e-20	postive
S100A14	LINC01094	0.577555	2.10872e-17	postive
S100A16	LINC01094	0.690451	7.97082e-27	postive
IFNGR1	LINC01094	0.553053	8.24936e-16	postive
SLC22A17	LINC01094	-0.488737	3.38693e-12	negative
MMP9	LINC01094	0.478421	1.10171e-11	postive
A2M	LINC01094	-0.451716	1.95558e-10	negative
NFKB1	LINC01094	0.562992	1.93327e-16	postive
NOD2	LINC01094	0.649774	5.7269e-23	postive
TLR2	LINC01094	0.434225	1.12924e-09	postive
PLAU	LINC01094	0.460729	7.61453e-11	postive
IL1B	LINC01094	0.429325	1.81341e-09	postive
MX1	LINC01094	0.542517	3.64714e-15	postive
DDX58	LINC01094	0.525708	3.51806e-14	postive
LTF	LINC01094	0.574964	3.15291e-17	postive
FABP7	LINC01094	-0.494804	1.6613e-12	negative
FABP5	LINC01094	0.709895	6.67153e-29	postive
OASL	LINC01094	0.61287	6.03131e-20	postive
CRABP2	LINC01094	0.505201	4.74174e-13	postive
DUOX1	LINC01094	0.487754	3.79631e-12	postive
PI15	LINC01094	0.455691	1.29445e-10	postive
PML	LINC01094	0.403823	1.89457e-08	postive
AEN	LINC01094	0.493778	1.87587e-12	postive
ISG20	LINC01094	0.610702	8.82713e-20	postive
ISG20L2	LINC01094	0.535672	9.31902e-15	postive
IFIH1	LINC01094	0.557717	4.2008e-16	postive
TRIM5	LINC01094	0.470107	2.77063e-11	postive
IDO1	LINC01094	0.582849	9.16661e-18	postive
STAT3	LINC01094	0.512285	1.9691e-13	postive
STAT1	LINC01094	0.57733	2.18402e-17	postive
TNFSF10	LINC01094	0.543253	3.29296e-15	postive
CCL20	LINC01094	0.624631	7.25773e-21	postive
IRF1	LINC01094	0.442337	5.06994e-10	postive
NLRX1	LINC01094	0.559603	3.18788e-16	postive
IKBKE	LINC01094	0.563931	1.68138e-16	postive
ISG15	LINC01094	0.557464	4.35869e-16	postive
CSRP1	LINC01094	-0.604851	2.431e-19	negative
MAPK14	LINC01094	0.444361	4.13758e-10	postive
IL12B	LINC01094	0.491085	2.57515e-12	postive
GNLY	LINC01094	0.470227	2.73463e-11	postive
CD81	LINC01094	-0.5943	1.43472e-18	negative
GRN	LINC01094	0.510705	2.39958e-13	postive
PDGFRA	LINC01094	-0.537304	7.46605e-15	negative
WNT5A	LINC01094	0.602676	3.52432e-19	postive
NOS2	LINC01094	0.40428	1.81971e-08	postive
TRAF3	LINC01094	0.548826	1.50699e-15	postive
TPM2	LINC01094	-0.417651	5.43922e-09	negative
AHNAK	LINC01094	-0.497864	1.15381e-12	negative
TK2	LINC01094	-0.431823	1.42576e-09	negative
MX2	LINC01094	0.49384	1.86218e-12	postive
TCF7L2	LINC01094	-0.543763	3.0676e-15	negative
NFKBIZ	LINC01094	0.536896	7.89224e-15	postive
[truncated: 1,121 more rows]

## Sheet: target genes
lncRNA	allgene	cor	pvalue	Regulation
LINC01137	A2ML1	0.722996	2.11532e-30	postive
LINC01215	A2ML1	0.735247	6.97643e-32	postive
MAPKAPK5-AS1	A2ML1	-0.703736	3.16589e-28	negative
PGM5-AS1	A2ML1	-0.724394	1.44651e-30	negative
SH3PXD2A-AS1	A2ML1	0.818438	1.06764e-44	postive
TPT1-AS1	A2ML1	-0.696326	1.95602e-27	negative
CARMN	A2ML1	-0.619986	1.69276e-20	negative
CCDC18-AS1	A2ML1	-0.581895	1.06639e-17	negative
DUBR	A2ML1	-0.626751	4.90709e-21	negative
EMX2OS	A2ML1	-0.69129	6.53561e-27	negative
EPB41L4A-AS1	A2ML1	-0.609242	1.13883e-19	negative
LINC00173	A2ML1	-0.563587	1.7697e-16	negative
LINC00518	A2ML1	0.619777	1.75792e-20	postive
LINC00526	A2ML1	-0.693592	3.77653e-27	negative
LINC01214	A2ML1	0.717375	9.52602e-30	postive
LINC01305	A2ML1	-0.555873	5.49202e-16	negative
LINC01503	A2ML1	0.720727	3.90026e-30	postive
MIR100HG	A2ML1	-0.719318	5.68546e-30	negative
NIFK-AS1	A2ML1	-0.617502	2.64763e-20	negative
PAXIP1-AS1	A2ML1	-0.675659	2.37283e-25	negative
PRKCQ-AS1	A2ML1	0.687223	1.70074e-26	postive
RAB11B-AS1	A2ML1	0.61585	3.55666e-20	postive
TMEM99	A2ML1	-0.647206	9.58818e-23	negative
TRIM52-AS1	A2ML1	-0.636454	7.87283e-22	negative
ZNF667-AS1	A2ML1	-0.640494	3.60414e-22	negative
AGAP11	A2ML1	-0.622436	1.08492e-20	negative
ANKRD10-IT1	A2ML1	-0.604425	2.61489e-19	negative
FAM13A-AS1	A2ML1	-0.491183	2.54581e-12	negative
FGF14-AS2	A2ML1	-0.643673	1.93297e-22	negative
HYMAI	A2ML1	-0.537383	7.38631e-15	negative
KLF3-AS1	A2ML1	-0.49865	1.05003e-12	negative
LINC00667	A2ML1	-0.566299	1.18e-16	negative
LINC01094	A2ML1	0.533619	1.22967e-14	postive
LINC01133	A2ML1	-0.550884	1.12494e-15	negative
LINC01550	A2ML1	-0.519384	7.99416e-14	negative
MIR31HG	A2ML1	0.5563	5.16268e-16	postive
MIR99AHG	A2ML1	-0.610011	9.95988e-20	negative
PHF1	A2ML1	-0.555005	6.22719e-16	negative
PRKAG2-AS1	A2ML1	-0.583061	8.86333e-18	negative
PSMB1	A2ML1	0.540885	4.57033e-15	postive
PSMB8-AS1	A2ML1	0.544385	2.81261e-15	postive
RAD51-AS1	A2ML1	-0.5039	5.56048e-13	negative
RALY-AS1	A2ML1	0.569124	7.70684e-17	postive
TRAM2-AS1	A2ML1	-0.627399	4.35113e-21	negative
ZBED5-AS1	A2ML1	-0.569058	7.78416e-17	negative
ZNF790-AS1	A2ML1	-0.537233	7.53891e-15	negative
ALOX12-AS1	A2ML1	-0.481269	7.98661e-12	negative
CARD8-AS1	A2ML1	0.521376	6.18456e-14	postive
DANCR	A2ML1	0.422096	3.59783e-09	postive
EBLN3P	A2ML1	-0.458077	1.00793e-10	negative
ITGA9-AS1	A2ML1	-0.488953	3.30293e-12	negative
KIFC1	A2ML1	0.505846	4.38086e-13	postive
LINC00342	A2ML1	-0.470492	2.65649e-11	negative
LINC00899	A2ML1	-0.49744	1.21381e-12	negative
LINC01091	A2ML1	-0.468502	3.30123e-11	negative
MIAT	A2ML1	0.551053	1.09817e-15	postive
MINCR	A2ML1	-0.5077	3.48598e-13	negative
NR2F2-AS1	A2ML1	-0.486657	4.31021e-12	negative
NUTM2B-AS1	A2ML1	-0.453361	1.64969e-10	negative
PCBP1-AS1	A2ML1	-0.582732	9.33854e-18	negative
PSMA3-AS1	A2ML1	-0.481904	7.43012e-12	negative
PSMD6-AS2	A2ML1	-0.44229	5.09363e-10	negative
RASSF8-AS1	A2ML1	-0.609537	1.08168e-19	negative
SH3BP5-AS1	A2ML1	-0.410351	1.05856e-08	negative
THUMPD3-AS1	A2ML1	-0.497543	1.199e-12	negative
TMPO-AS1	A2ML1	0.509076	2.93918e-13	postive
TRG-AS1	A2ML1	0.544271	2.85766e-15	postive
WDFY3-AS2	A2ML1	-0.529606	2.10315e-14	negative
A2M-AS1	A2ML1	-0.491984	2.31738e-12	negative
EP300-AS1	A2ML1	0.478978	1.03473e-11	postive
FAM201A	A2ML1	-0.416244	6.19183e-09	negative
GAPLINC	A2ML1	0.471653	2.33857e-11	postive
HOTAIR	A2ML1	-0.492053	2.29868e-12	negative
HOXB-AS1	A2ML1	-0.449937	2.34798e-10	negative
LINC00113	A2ML1	-0.408015	1.30556e-08	negative
LINC00294	A2ML1	-0.511261	2.23863e-13	negative
LINC00623	A2ML1	-0.436466	9.07081e-10	negative
LINC00847	A2ML1	-0.445868	3.55374e-10	negative
LINC01089	A2ML1	-0.491787	2.37166e-12	negative
LINC01355	A2ML1	-0.440475	6.10411e-10	negative
MAGI2-AS3	A2ML1	-0.522261	5.51452e-14	negative
MIR3945HG	A2ML1	0.536353	8.4968e-15	postive
OIP5-AS1	A2ML1	-0.48482	5.32504e-12	negative
OTUD6B-AS1	A2ML1	-0.446672	3.27586e-10	negative
PINK1-AS	A2ML1	-0.498902	1.01864e-12	negative
SLC25A21-AS1	A2ML1	-0.483231	6.38764e-12	negative
SOX9-AS1	A2ML1	-0.475728	1.48927e-11	negative
STX17-AS1	A2ML1	-0.483741	6.02577e-12	negative
TUG1	A2ML1	-0.42363	3.11533e-09	negative
UBR5-AS1	A2ML1	-0.429261	1.82467e-09	negative
ZBTB11-AS1	A2ML1	0.47941	9.85542e-12	postive
ZEB1-AS1	A2ML1	-0.45601	1.25204e-10	negative
ZNF436-AS1	A2ML1	-0.486576	4.35071e-12	negative
AGAP2-AS1	A2ML1	0.42435	2.91082e-09	postive
ASB16-AS1	A2ML1	-0.424851	2.77642e-09	negative
CAPN15	A2ML1	0.45363	1.60433e-10	postive
FGD5-AS1	A2ML1	-0.458114	1.00397e-10	negative
FOXP1-IT1	A2ML1	-0.410467	1.04758e-08	negative
GAS1RR	A2ML1	-0.431541	1.46512e-09	negative
HCP5	A2ML1	0.459389	8.77616e-11	postive
INTS6-AS1	A2ML1	-0.402689	2.09348e-08	negative
LINC00844	A2ML1	-0.450685	2.17454e-10	negative
LINC00992	A2ML1	-0.433859	1.1703e-09	negative
LINC01140	A2ML1	-0.538612	6.24447e-15	negative
LINC01206	A2ML1	0.401369	2.35041e-08	postive
LINC01315	A2ML1	-0.494303	1.76298e-12	negative
NBR2	A2ML1	-0.406228	1.53107e-08	negative
PITPNA-AS1	A2ML1	-0.45508	1.37969e-10	negative
PYCARD-AS1	A2ML1	0.469162	3.07213e-11	postive
TMEM161B-AS1	A2ML1	-0.418657	4.9563e-09	negative
USP30-AS1	A2ML1	0.449087	2.56168e-10	postive
DNM3OS	A2ML1	-0.44941	2.47821e-10	negative
FOXN3-AS1	A2ML1	0.44493	3.90698e-10	postive
KRTAP5-AS1	A2ML1	0.459045	9.1013e-11	postive
LINC00476	A2ML1	-0.413669	7.83685e-09	negative
LINC00963	A2ML1	-0.47482	1.64767e-11	negative
NNT-AS1	A2ML1	-0.401114	2.40351e-08	negative
PAXBP1-AS1	A2ML1	-0.416444	6.07875e-09	negative
PSMG3-AS1	A2ML1	-0.432898	1.28484e-09	negative
RBM26-AS1	A2ML1	-0.434579	1.09103e-09	negative
UCA1	A2ML1	0.405539	1.62767e-08	postive
ZMIZ1-AS1	A2ML1	-0.46326	5.81427e-11	negative
LINC00339	A2ML1	-0.410533	1.04129e-08	negative
LINC00930	A2ML1	0.4045	1.78463e-08	postive
LINC01137	ABCA12	0.750595	7.36108e-34	postive
LINC01215	ABCA12	0.666585	1.72846e-24	postive
MAPKAPK5-AS1	ABCA12	-0.567806	9.40631e-17	negative
PGM5-AS1	ABCA12	-0.748536	1.38163e-33	negative
SH3PXD2A-AS1	ABCA12	0.82527	4.86701e-46	postive
TPT1-AS1	ABCA12	-0.640911	3.32284e-22	negative
CARMN	ABCA12	-0.670995	6.6424e-25	negative
CCDC18-AS1	ABCA12	-0.57608	2.65242e-17	negative
DUBR	ABCA12	-0.571696	5.2104e-17	negative
EMX2OS	ABCA12	-0.709999	6.49681e-29	negative
EPB41L4A-AS1	ABCA12	-0.489429	3.12502e-12	negative
LINC00173	ABCA12	-0.603703	2.9585e-19	negative
LINC00518	ABCA12	0.657055	1.2924e-23	postive
LINC00526	ABCA12	-0.56867	8.25492e-17	negative
LINC01214	ABCA12	0.736157	5.37477e-32	postive
LINC01305	ABCA12	-0.576535	2.47134e-17	negative
LINC01503	ABCA12	0.712634	3.29519e-29	postive
MIR100HG	ABCA12	-0.715374	1.61319e-29	negative
NIFK-AS1	ABCA12	-0.62515	6.59662e-21	negative
PAXIP1-AS1	ABCA12	-0.571863	5.07925e-17	negative
PRKCQ-AS1	ABCA12	0.623335	9.20528e-21	postive
RAB11B-AS1	ABCA12	0.562892	1.96207e-16	postive
TMEM99	ABCA12	-0.432418	1.34606e-09	negative
TRIM52-AS1	ABCA12	-0.63531	9.80088e-22	negative
ZNF667-AS1	ABCA12	-0.64023	3.7939e-22	negative
AGAP11	ABCA12	-0.630988	2.22456e-21	negative
ANKRD10-IT1	ABCA12	-0.631293	2.10061e-21	negative
FAM13A-AS1	ABCA12	-0.516752	1.11934e-13	negative
FGF14-AS2	ABCA12	-0.587344	4.4651e-18	negative
HYMAI	ABCA12	-0.53275	1.38202e-14	negative
KLF3-AS1	ABCA12	-0.56191	2.26925e-16	negative
LINC00667	ABCA12	-0.508024	3.34868e-13	negative
LINC01094	ABCA12	0.656287	1.5148e-23	postive
LINC01133	ABCA12	-0.505777	4.41819e-13	negative
LINC01550	ABCA12	-0.464327	5.18559e-11	negative
MIR31HG	ABCA12	0.472961	2.02446e-11	postive
MIR99AHG	ABCA12	-0.617141	2.82415e-20	negative
PHF1	ABCA12	-0.644616	1.60441e-22	negative
PRKAG2-AS1	ABCA12	-0.670532	7.34869e-25	negative
PSMB1	ABCA12	0.684595	3.12925e-26	postive
PSMB8-AS1	ABCA12	0.489296	3.17369e-12	postive
RAD51-AS1	ABCA12	-0.562836	1.97841e-16	negative
RALY-AS1	ABCA12	0.555514	5.78488e-16	postive
TRAM2-AS1	ABCA12	-0.659426	7.88782e-24	negative
ZNF790-AS1	ABCA12	-0.51582	1.26015e-13	negative
ALOX12-AS1	ABCA12	-0.401436	2.33671e-08	negative
DANCR	ABCA12	0.548167	1.65419e-15	postive
EBLN3P	ABCA12	-0.428368	1.98753e-09	negative
ITGA9-AS1	ABCA12	-0.445592	3.65463e-10	negative
KIFC1	ABCA12	0.467114	3.83854e-11	postive
LINC00342	ABCA12	-0.546547	2.07821e-15	negative
LINC00899	ABCA12	-0.477808	1.18015e-11	negative
LINC01091	ABCA12	-0.428851	1.89771e-09	negative
MIAT	ABCA12	0.518987	8.41214e-14	postive
MINCR	ABCA12	-0.411775	9.3076e-09	negative
NR2F2-AS1	ABCA12	-0.556706	4.86678e-16	negative
PCBP1-AS1	ABCA12	-0.53329	1.28536e-14	negative
PSMA3-AS1	ABCA12	-0.484868	5.29558e-12	negative
PSMD6-AS2	ABCA12	-0.450692	2.17287e-10	negative
RASSF8-AS1	ABCA12	-0.578048	1.95256e-17	negative
SH3BP5-AS1	ABCA12	-0.509822	2.67885e-13	negative
THUMPD3-AS1	ABCA12	-0.540966	4.51952e-15	negative
TMPO-AS1	ABCA12	0.437885	7.88886e-10	postive
TRG-AS1	ABCA12	0.447108	3.13396e-10	postive
WDFY3-AS2	ABCA12	-0.541234	4.35505e-15	negative
A2M-AS1	ABCA12	-0.595032	1.2711e-18	negative
ADAMTS9-AS2	ABCA12	-0.48227	7.12708e-12	negative
EP300-AS1	ABCA12	0.626648	5.0015e-21	postive
GAPLINC	ABCA12	0.415541	6.60445e-09	postive
HOTAIR	ABCA12	-0.486116	4.58744e-12	negative
HOXB-AS1	ABCA12	-0.524215	4.27667e-14	negative
LINC00113	ABCA12	-0.557538	4.31192e-16	negative
LINC00294	ABCA12	-0.588381	3.77609e-18	negative
LINC00623	ABCA12	-0.495273	1.57149e-12	negative
LINC00665	ABCA12	-0.439747	6.56173e-10	negative
LINC00847	ABCA12	-0.503593	5.77248e-13	negative
LINC01089	ABCA12	-0.476435	1.37622e-11	negative
LINC01355	ABCA12	-0.461018	7.3843e-11	negative
MAGI2-AS3	ABCA12	-0.556471	5.03592e-16	negative
MIR3945HG	ABCA12	0.462561	6.26529e-11	postive
OIP5-AS1	ABCA12	-0.433946	1.16044e-09	negative
PINK1-AS	ABCA12	-0.467191	3.80656e-11	negative
SLC25A21-AS1	ABCA12	-0.47358	1.89058e-11	negative
SOX9-AS1	ABCA12	-0.586491	5.12289e-18	negative
STX17-AS1	ABCA12	-0.494241	1.77598e-12	negative
ZBTB11-AS1	ABCA12	0.466365	4.16276e-11	postive
ZEB1-AS1	ABCA12	-0.509119	2.92378e-13	negative
ZNF436-AS1	ABCA12	-0.458661	9.47808e-11	negative
ASB16-AS1	ABCA12	-0.441566	5.47591e-10	negative
BOLA3-AS1	ABCA12	-0.438029	7.77744e-10	negative
CAPN15	ABCA12	0.489587	3.06806e-12	postive
FGD5-AS1	ABCA12	-0.477737	1.18965e-11	negative
FOXP1-IT1	ABCA12	-0.402323	2.16185e-08	negative
GAS1RR	ABCA12	-0.430188	1.66925e-09	negative
LINC00893	ABCA12	-0.404108	1.84751e-08	negative
LINC00894	ABCA12	-0.415006	6.93574e-09	negative
LINC01140	ABCA12	-0.572543	4.57675e-17	negative
LINC01405	ABCA12	0.409443	1.14868e-08	postive
PYCARD-AS1	ABCA12	0.442232	5.12331e-10	postive
TMEM161B-AS1	ABCA12	-0.438487	7.43397e-10	negative
DNM3OS	ABCA12	-0.501794	7.18501e-13	negative
LINC00963	ABCA12	-0.438187	7.65753e-10	negative
LPP-AS2	ABCA12	-0.407902	1.31886e-08	negative
NNT-AS1	ABCA12	-0.428328	1.99515e-09	negative
NRAV	ABCA12	0.415016	6.92955e-09	postive
PAXIP1-AS2	ABCA12	-0.407511	1.36567e-08	negative
PSMG3-AS1	ABCA12	-0.437962	7.82901e-10	negative
TAPT1-AS1	ABCA12	-0.40494	1.7165e-08	negative
ZMIZ1-AS1	ABCA12	-0.417554	5.4883e-09	negative
LINC00339	ABCA12	-0.400176	2.60858e-08	negative
LINC00592	ABCA12	0.566257	1.18754e-16	postive
LINC01278	ABCA12	-0.40802	1.30495e-08	negative
PCAT18	ABCA12	-0.422403	3.49589e-09	negative
CABIN1	ABCA12	-0.423615	3.11969e-09	negative
DLEU1	ABCA12	0.473484	1.91081e-11	postive
NR2F1-AS1	ABCA12	-0.407995	1.3079e-08	negative
LINC01137	ABHD17C	0.754797	1.99774e-34	postive
LINC01215	ABHD17C	0.679578	9.84494e-26	postive
MAPKAPK5-AS1	ABHD17C	-0.554444	6.75212e-16	negative
PGM5-AS1	ABHD17C	-0.655726	1.7011e-23	negative
SH3PXD2A-AS1	ABHD17C	0.813967	7.51146e-44	postive
TPT1-AS1	ABHD17C	-0.563801	1.71419e-16	negative
CARMN	ABHD17C	-0.551883	9.75525e-16	negative
CCDC18-AS1	ABHD17C	-0.591285	2.35492e-18	negative
DUBR	ABHD17C	-0.59567	1.14364e-18	negative
EMX2OS	ABHD17C	-0.732659	1.45719e-31	negative
EPB41L4A-AS1	ABHD17C	-0.479227	1.00606e-11	negative
LINC00173	ABHD17C	-0.537607	7.16427e-15	negative
LINC00518	ABHD17C	0.59463	1.3587e-18	postive
LINC00526	ABHD17C	-0.532125	1.50298e-14	negative
LINC01214	ABHD17C	0.688031	1.40822e-26	postive
LINC01305	ABHD17C	-0.573688	3.83862e-17	negative
LINC01503	ABHD17C	0.608095	1.38993e-19	postive
MIR100HG	ABHD17C	-0.629897	2.73029e-21	negative
NIFK-AS1	ABHD17C	-0.549289	1.41137e-15	negative
PAXIP1-AS1	ABHD17C	-0.437086	8.53437e-10	negative
PRKCQ-AS1	ABHD17C	0.594208	1.45676e-18	postive
RAB11B-AS1	ABHD17C	0.532766	1.37913e-14	postive
TMEM99	ABHD17C	-0.567954	9.19846e-17	negative
TRIM52-AS1	ABHD17C	-0.55139	1.04668e-15	negative
ZNF667-AS1	ABHD17C	-0.561015	2.58983e-16	negative
AGAP11	ABHD17C	-0.655892	1.64382e-23	negative
ANKRD10-IT1	ABHD17C	-0.578324	1.86999e-17	negative
FAM13A-AS1	ABHD17C	-0.420912	4.01905e-09	negative
FGF14-AS2	ABHD17C	-0.543483	3.18936e-15	negative
HYMAI	ABHD17C	-0.45958	8.6014e-11	negative
KLF3-AS1	ABHD17C	-0.497586	1.19284e-12	negative
LINC00667	ABHD17C	-0.441674	5.41721e-10	negative
LINC01094	ABHD17C	0.6035	3.06277e-19	postive
LINC01133	ABHD17C	-0.495221	1.58117e-12	negative
LINC01550	ABHD17C	-0.535701	9.28273e-15	negative
MIR31HG	ABHD17C	0.462513	6.29768e-11	postive
MIR99AHG	ABHD17C	-0.525031	3.84451e-14	negative
PHF1	ABHD17C	-0.622788	1.01724e-20	negative
PRKAG2-AS1	ABHD17C	-0.510507	2.45962e-13	negative
PSMB1	ABHD17C	0.63708	6.98014e-22	postive
PSMB8-AS1	ABHD17C	0.439295	6.86278e-10	postive
RAD51-AS1	ABHD17C	-0.418316	5.1148e-09	negative
RALY-AS1	ABHD17C	0.585815	5.71014e-18	postive
TRAM2-AS1	ABHD17C	-0.51392	1.60277e-13	negative
ZNF790-AS1	ABHD17C	-0.470095	2.77439e-11	negative
CARD8-AS1	ABHD17C	0.414708	7.12739e-09	postive
DANCR	ABHD17C	0.539979	5.17712e-15	postive
LINC00342	ABHD17C	-0.428657	1.93334e-09	negative
LINC00899	ABHD17C	-0.472487	2.13313e-11	negative
MIAT	ABHD17C	0.416721	5.92581e-09	postive
MINCR	ABHD17C	-0.419187	4.71871e-09	negative
NR2F2-AS1	ABHD17C	-0.446052	3.48844e-10	negative
PCBP1-AS1	ABHD17C	-0.488559	3.4578e-12	negative
PSMA3-AS1	ABHD17C	-0.407378	1.38203e-08	negative
PSMD6-AS2	ABHD17C	-0.411202	9.803e-09	negative
RASSF8-AS1	ABHD17C	-0.483539	6.1665e-12	negative
SH3BP5-AS1	ABHD17C	-0.484882	5.28721e-12	negative
THUMPD3-AS1	ABHD17C	-0.445462	3.70295e-10	negative
TMPO-AS1	ABHD17C	0.400151	2.61409e-08	postive
TRG-AS1	ABHD17C	0.428289	2.0026e-09	postive
WDFY3-AS2	ABHD17C	-0.49209	2.28883e-12	negative
A2M-AS1	ABHD17C	-0.498963	1.01125e-12	negative
ADAMTS9-AS2	ABHD17C	-0.434391	1.11112e-09	negative
EP300-AS1	ABHD17C	0.693238	4.11083e-27	postive
FTX	ABHD17C	-0.435333	1.01357e-09	negative
HOXB-AS1	ABHD17C	-0.530123	1.9634e-14	negative
LINC00294	ABHD17C	-0.465941	4.35783e-11	negative
LINC00623	ABHD17C	-0.456038	1.24841e-10	negative
LINC01089	ABHD17C	-0.449257	2.51736e-10	negative
MAGI2-AS3	ABHD17C	-0.468789	3.19964e-11	negative
MIR181A2HG	ABHD17C	-0.404701	1.75322e-08	negative
MIR3945HG	ABHD17C	0.436042	9.45601e-10	postive
OIP5-AS1	ABHD17C	-0.428342	1.99232e-09	negative
BOLA3-AS1	ABHD17C	-0.508604	3.1168e-13	negative
FGD5-AS1	ABHD17C	-0.476801	1.32117e-11	negative
FOXP1-IT1	ABHD17C	-0.444763	3.97371e-10	negative
HCP5	ABHD17C	0.413816	7.73241e-09	postive
LINC00894	ABHD17C	-0.436296	9.22283e-10	negative
LINC01140	ABHD17C	-0.478018	1.15264e-11	negative
DNM3OS	ABHD17C	-0.479272	1.00102e-11	negative
TAPT1-AS1	ABHD17C	-0.401312	2.36221e-08	negative
UCA1	ABHD17C	0.410958	1.00215e-08	postive
DARS-AS1	ABHD17C	0.44617	3.44692e-10	postive
DIO3OS	ABHD17C	-0.486644	4.31667e-12	negative
LINC00592	ABHD17C	0.419528	4.57136e-09	postive
MEG3	ABHD17C	-0.476053	1.43633e-11	negative
DLEU1	ABHD17C	0.407631	1.3512e-08	postive
HOXB-AS3	ABHD17C	-0.417142	5.70047e-09	negative
LINC01267	ABHD17C	-0.418163	5.18815e-09	negative
LINC01354	ABHD17C	-0.406168	1.53931e-08	negative
LINC01137	ADAMDEC1	0.725044	1.2113e-30	postive
LINC01215	ADAMDEC1	0.812361	1.49491e-43	postive
MAPKAPK5-AS1	ADAMDEC1	-0.745326	3.64294e-33	negative
PGM5-AS1	ADAMDEC1	-0.751663	5.29721e-34	negative
SH3PXD2A-AS1	ADAMDEC1	0.856828	4.30904e-53	postive
TPT1-AS1	ADAMDEC1	-0.69294	4.41397e-27	negative
CARMN	ADAMDEC1	-0.649635	5.88937e-23	negative
CCDC18-AS1	ADAMDEC1	-0.668725	1.08891e-24	negative
DUBR	ADAMDEC1	-0.603357	3.13836e-19	negative
EMX2OS	ADAMDEC1	-0.680885	7.3198e-26	negative
EPB41L4A-AS1	ADAMDEC1	-0.605164	2.30393e-19	negative
LINC00173	ADAMDEC1	-0.647195	9.60852e-23	negative
LINC00518	ADAMDEC1	0.681133	6.91794e-26	postive
LINC00526	ADAMDEC1	-0.691724	5.89584e-27	negative
LINC01214	ADAMDEC1	0.667365	1.46111e-24	postive
LINC01305	ADAMDEC1	-0.574529	3.37169e-17	negative
LINC01503	ADAMDEC1	0.643581	1.96832e-22	postive
MIR100HG	ADAMDEC1	-0.607928	1.43071e-19	negative
NIFK-AS1	ADAMDEC1	-0.658647	9.28064e-24	negative
PAXIP1-AS1	ADAMDEC1	-0.684142	3.47323e-26	negative
PRKCQ-AS1	ADAMDEC1	0.73558	6.34133e-32	postive
RAB11B-AS1	ADAMDEC1	0.610939	8.46757e-20	postive
TMEM99	ADAMDEC1	-0.714287	2.14353e-29	negative
TRIM52-AS1	ADAMDEC1	-0.645592	1.32241e-22	negative
ZNF667-AS1	ADAMDEC1	-0.656896	1.33567e-23	negative
AGAP11	ADAMDEC1	-0.614651	4.40215e-20	negative
ANKRD10-IT1	ADAMDEC1	-0.574491	3.39165e-17	negative
FAM13A-AS1	ADAMDEC1	-0.532169	1.49417e-14	negative
FGF14-AS2	ADAMDEC1	-0.609061	1.17512e-19	negative
HYMAI	ADAMDEC1	-0.589073	3.37608e-18	negative
KLF3-AS1	ADAMDEC1	-0.559147	3.40855e-16	negative
LINC00667	ADAMDEC1	-0.603343	3.14607e-19	negative
LINC01094	ADAMDEC1	0.624161	7.91195e-21	postive
LINC01133	ADAMDEC1	-0.621829	1.21181e-20	negative
LINC01550	ADAMDEC1	-0.608839	1.22142e-19	negative
MIR31HG	ADAMDEC1	0.573477	3.96505e-17	postive
MIR99AHG	ADAMDEC1	-0.630132	2.61288e-21	negative
PHF1	ADAMDEC1	-0.587642	4.25529e-18	negative
PRKAG2-AS1	ADAMDEC1	-0.599243	6.29625e-19	negative
PSMB1	ADAMDEC1	0.602973	3.35044e-19	postive
PSMB8-AS1	ADAMDEC1	0.664072	2.95862e-24	postive
RAD51-AS1	ADAMDEC1	-0.590562	2.64961e-18	negative
RALY-AS1	ADAMDEC1	0.600093	5.45745e-19	postive
TRAM2-AS1	ADAMDEC1	-0.55799	4.03687e-16	negative
ZBED5-AS1	ADAMDEC1	-0.570468	6.2832e-17	negative
ZNF790-AS1	ADAMDEC1	-0.607279	1.60072e-19	negative
ALOX12-AS1	ADAMDEC1	-0.490408	2.78757e-12	negative
CARD8-AS1	ADAMDEC1	0.606864	1.71954e-19	postive
DANCR	ADAMDEC1	0.511239	2.24473e-13	postive
EBLN3P	ADAMDEC1	-0.491145	2.5572e-12	negative
ITGA9-AS1	ADAMDEC1	-0.569673	7.09129e-17	negative
KIFC1	ADAMDEC1	0.493773	1.877e-12	postive
LINC00342	ADAMDEC1	-0.544608	2.72669e-15	negative
LINC00899	ADAMDEC1	-0.472717	2.07971e-11	negative
LINC01091	ADAMDEC1	-0.551508	1.02915e-15	negative
MIAT	ADAMDEC1	0.638589	5.21653e-22	postive
MINCR	ADAMDEC1	-0.556009	5.38462e-16	negative
NR2F2-AS1	ADAMDEC1	-0.570013	6.73395e-17	negative
NUTM2B-AS1	ADAMDEC1	-0.506975	3.8124e-13	negative
PCBP1-AS1	ADAMDEC1	-0.565765	1.27838e-16	negative
PSMA3-AS1	ADAMDEC1	-0.505044	4.83428e-13	negative
PSMD6-AS2	ADAMDEC1	-0.482997	6.56089e-12	negative
RASSF8-AS1	ADAMDEC1	-0.489399	3.13598e-12	negative
SH3BP5-AS1	ADAMDEC1	-0.505308	4.6801e-13	negative
THUMPD3-AS1	ADAMDEC1	-0.550616	1.16873e-15	negative
TMPO-AS1	ADAMDEC1	0.54485	2.63599e-15	postive
TRG-AS1	ADAMDEC1	0.623453	9.00825e-21	postive
WDFY3-AS2	ADAMDEC1	-0.517404	1.03008e-13	negative
A2M-AS1	ADAMDEC1	-0.423341	3.20115e-09	negative
ADAMTS9-AS2	ADAMDEC1	-0.487425	3.94396e-12	negative
EP300-AS1	ADAMDEC1	0.459822	8.38355e-11	postive
FAM201A	ADAMDEC1	-0.51171	2.11611e-13	negative
FTX	ADAMDEC1	-0.437744	7.99927e-10	negative
GAPLINC	ADAMDEC1	0.469547	2.9456e-11	postive
HOTAIR	ADAMDEC1	-0.486114	4.58886e-12	negative
HOXB-AS1	ADAMDEC1	-0.476359	1.38809e-11	negative
LINC00113	ADAMDEC1	-0.461262	7.1952e-11	negative
LINC00294	ADAMDEC1	-0.516872	1.10235e-13	negative
LINC00623	ADAMDEC1	-0.452979	1.71625e-10	negative
LINC00665	ADAMDEC1	-0.487522	3.89987e-12	negative
LINC00847	ADAMDEC1	-0.499879	9.05697e-13	negative
LINC01089	ADAMDEC1	-0.514863	1.4227e-13	negative
LINC01355	ADAMDEC1	-0.499409	9.58488e-13	negative
MAGI2-AS3	ADAMDEC1	-0.461677	6.88434e-11	negative
MIR181A2HG	ADAMDEC1	-0.491799	2.36837e-12	negative
MIR3945HG	ADAMDEC1	0.518316	9.16803e-14	postive
OIP5-AS1	ADAMDEC1	-0.489024	3.27581e-12	negative
OTUD6B-AS1	ADAMDEC1	-0.48499	5.22244e-12	negative
PINK1-AS	ADAMDEC1	-0.483543	6.16424e-12	negative
SLC25A21-AS1	ADAMDEC1	-0.453527	1.62144e-10	negative
SOX9-AS1	ADAMDEC1	-0.571883	5.06325e-17	negative
STX17-AS1	ADAMDEC1	-0.460692	7.64521e-11	negative
TUG1	ADAMDEC1	-0.523728	4.55726e-14	negative
UBR5-AS1	ADAMDEC1	-0.441159	5.70254e-10	negative
ZBTB11-AS1	ADAMDEC1	0.485685	4.82112e-12	postive
ZEB1-AS1	ADAMDEC1	-0.476499	1.36644e-11	negative
ZNF436-AS1	ADAMDEC1	-0.506703	3.94222e-13	negative
AGAP2-AS1	ADAMDEC1	0.431512	1.46929e-09	postive
ASB16-AS1	ADAMDEC1	-0.437052	8.56277e-10	negative
BOLA3-AS1	ADAMDEC1	-0.469495	2.96264e-11	negative
CAPN15	ADAMDEC1	0.423109	3.27179e-09	postive
CDC42-IT1	ADAMDEC1	-0.426473	2.3808e-09	negative
FOXP1-IT1	ADAMDEC1	-0.412501	8.7151e-09	negative
GAS1RR	ADAMDEC1	-0.430411	1.63377e-09	negative
HCP5	ADAMDEC1	0.474227	1.7597e-11	postive
HLA-F-AS1	ADAMDEC1	-0.406527	1.49098e-08	negative
LINC00844	ADAMDEC1	-0.425656	2.57273e-09	negative
LINC00893	ADAMDEC1	-0.407666	1.34691e-08	negative
LINC00894	ADAMDEC1	-0.447368	3.0524e-10	negative
LINC00992	ADAMDEC1	-0.462405	6.37061e-11	negative
LINC01140	ADAMDEC1	-0.459881	8.3313e-11	negative
LINC01315	ADAMDEC1	-0.429528	1.77853e-09	negative
LINC01405	ADAMDEC1	0.417269	5.63431e-09	postive
NBR2	ADAMDEC1	-0.423935	3.02695e-09	negative
NPTN-IT1	ADAMDEC1	-0.406615	1.47927e-08	negative
PARD3-AS1	ADAMDEC1	-0.416666	5.95591e-09	negative
PITPNA-AS1	ADAMDEC1	-0.411264	9.74781e-09	negative
PRR34-AS1	ADAMDEC1	-0.408356	1.26634e-08	negative
PYCARD-AS1	ADAMDEC1	0.454747	1.42836e-10	postive
TMEM161B-AS1	ADAMDEC1	-0.440733	5.94938e-10	negative
USP30-AS1	ADAMDEC1	0.460806	7.55277e-11	postive
AATBC	ADAMDEC1	-0.471216	2.45352e-11	negative
C12orf80	ADAMDEC1	0.402021	2.21992e-08	postive
C8orf34-AS1	ADAMDEC1	-0.415576	6.58303e-09	negative
KRTAP5-AS1	ADAMDEC1	0.401113	2.40362e-08	postive
LINC01010	ADAMDEC1	0.411837	9.25608e-09	postive
PLCG1-AS1	ADAMDEC1	-0.408779	1.21922e-08	negative
PSMG3-AS1	ADAMDEC1	-0.427215	2.21859e-09	negative
SMAD5-AS1	ADAMDEC1	-0.417282	5.62738e-09	negative
ZMIZ1-AS1	ADAMDEC1	-0.41848	5.03784e-09	negative
LINC00910	ADAMDEC1	-0.410119	1.08095e-08	negative
LINC01137	ADAP2	0.705638	1.96565e-28	postive
LINC01215	ADAP2	0.743863	5.64116e-33	postive
MAPKAPK5-AS1	ADAP2	-0.765572	6.22376e-36	negative
PGM5-AS1	ADAP2	-0.754336	2.30761e-34	negative
SH3PXD2A-AS1	ADAP2	0.860975	3.8231e-54	postive
TPT1-AS1	ADAP2	-0.679437	1.01641e-25	negative
CARMN	ADAP2	-0.640389	3.67847e-22	negative
CCDC18-AS1	ADAP2	-0.675265	2.5904e-25	negative
DUBR	ADAP2	-0.577265	2.20624e-17	negative
EMX2OS	ADAP2	-0.621331	1.32668e-20	negative
EPB41L4A-AS1	ADAP2	-0.640484	3.61076e-22	negative
LINC00173	ADAP2	-0.708911	8.57934e-29	negative
LINC00518	ADAP2	0.670431	7.51307e-25	postive
LINC00526	ADAP2	-0.668658	1.1049e-24	negative
LINC01214	ADAP2	0.724184	1.5319e-30	postive
LINC01305	ADAP2	-0.563133	1.89312e-16	negative
LINC01503	ADAP2	0.664796	2.53581e-24	postive
MIR100HG	ADAP2	-0.615935	3.50355e-20	negative
NIFK-AS1	ADAP2	-0.649855	5.63377e-23	negative
PAXIP1-AS1	ADAP2	-0.718654	6.78492e-30	negative
PRKCQ-AS1	ADAP2	0.646282	1.15285e-22	postive
RAB11B-AS1	ADAP2	0.667641	1.37675e-24	postive
TMEM99	ADAP2	-0.614285	4.69684e-20	negative
TRIM52-AS1	ADAP2	-0.672531	4.74258e-25	negative
ZNF667-AS1	ADAP2	-0.632703	1.60934e-21	negative
AGAP11	ADAP2	-0.555972	5.41389e-16	negative
ANKRD10-IT1	ADAP2	-0.638435	5.37504e-22	negative
FAM13A-AS1	ADAP2	-0.588227	3.87172e-18	negative
FGF14-AS2	ADAP2	-0.618922	2.0513e-20	negative
HYMAI	ADAP2	-0.54665	2.04832e-15	negative
KLF3-AS1	ADAP2	-0.524005	4.39586e-14	negative
LINC00667	ADAP2	-0.583099	8.80955e-18	negative
LINC01094	ADAP2	0.678346	1.29993e-25	postive
LINC01133	ADAP2	-0.522187	5.56753e-14	negative
LINC01550	ADAP2	-0.551638	1.01029e-15	negative
MIR31HG	ADAP2	0.559704	3.14086e-16	postive
MIR99AHG	ADAP2	-0.614189	4.77747e-20	negative
PHF1	ADAP2	-0.617846	2.48916e-20	negative
PRKAG2-AS1	ADAP2	-0.631704	1.9438e-21	negative
PSMB1	ADAP2	0.618348	2.27458e-20	postive
PSMB8-AS1	ADAP2	0.618524	2.20356e-20	postive
RAD51-AS1	ADAP2	-0.621067	1.39168e-20	negative
RALY-AS1	ADAP2	0.604856	2.42879e-19	postive
TRAM2-AS1	ADAP2	-0.577088	2.26791e-17	negative
ZBED5-AS1	ADAP2	-0.583281	8.55859e-18	negative
ZNF790-AS1	ADAP2	-0.609095	1.16827e-19	negative
ALOX12-AS1	ADAP2	-0.552129	9.41701e-16	negative
CARD8-AS1	ADAP2	0.598871	6.70261e-19	postive
DANCR	ADAP2	0.528009	2.59868e-14	postive
EBLN3P	ADAP2	-0.538702	6.16805e-15	negative
ITGA9-AS1	ADAP2	-0.520777	6.68172e-14	negative
KIFC1	ADAP2	0.546637	2.05206e-15	postive
LINC00342	ADAP2	-0.537256	7.51498e-15	negative
LINC01091	ADAP2	-0.549456	1.37827e-15	negative
MIAT	ADAP2	0.580857	1.25644e-17	postive
MINCR	ADAP2	-0.516892	1.09956e-13	negative
NR2F2-AS1	ADAP2	-0.563003	1.93004e-16	negative
NUTM2B-AS1	ADAP2	-0.539319	5.66794e-15	negative
PCBP1-AS1	ADAP2	-0.55787	4.10803e-16	negative
PSMA3-AS1	ADAP2	-0.576999	2.29924e-17	negative
PSMD6-AS2	ADAP2	-0.557644	4.24575e-16	negative
RASSF8-AS1	ADAP2	-0.450747	2.16077e-10	negative
SH3BP5-AS1	ADAP2	-0.50161	7.34692e-13	negative
THUMPD3-AS1	ADAP2	-0.632754	1.59379e-21	negative
TMPO-AS1	ADAP2	0.530846	1.78305e-14	postive
TRG-AS1	ADAP2	0.575467	2.91666e-17	postive
WDFY3-AS2	ADAP2	-0.496905	1.2939e-12	negative
A2M-AS1	ADAP2	-0.432387	1.35003e-09	negative
ADAMTS9-AS2	ADAP2	-0.465263	4.68883e-11	negative
EP300-AS1	ADAP2	0.439178	6.94279e-10	postive
FAM201A	ADAP2	-0.509937	2.64075e-13	negative
FTX	ADAP2	-0.470775	2.57535e-11	negative
GAPLINC	ADAP2	0.488888	3.32808e-12	postive
HOTAIR	ADAP2	-0.496275	1.39493e-12	negative
HOXB-AS1	ADAP2	-0.502251	6.79698e-13	negative
LINC00113	ADAP2	-0.473727	1.86001e-11	negative
LINC00294	ADAP2	-0.519851	7.52873e-14	negative
LINC00623	ADAP2	-0.457162	1.1097e-10	negative
LINC00665	ADAP2	-0.490446	2.77517e-12	negative
LINC00847	ADAP2	-0.51549	1.31413e-13	negative
LINC01089	ADAP2	-0.497351	1.22682e-12	negative
LINC01355	ADAP2	-0.497481	1.20791e-12	negative
MAGI2-AS3	ADAP2	-0.413474	7.97683e-09	negative
MIR181A2HG	ADAP2	-0.503569	5.78952e-13	negative
MIR3945HG	ADAP2	0.522531	5.32506e-14	postive
OIP5-AS1	ADAP2	-0.514987	1.40053e-13	negative
OTUD6B-AS1	ADAP2	-0.467323	3.75243e-11	negative
PINK1-AS	ADAP2	-0.438368	7.52158e-10	negative
SLC25A21-AS1	ADAP2	-0.472185	2.20533e-11	negative
SOX9-AS1	ADAP2	-0.621476	1.29197e-20	negative
STX17-AS1	ADAP2	-0.447339	3.06128e-10	negative
TUG1	ADAP2	-0.557879	4.10232e-16	negative
UBR5-AS1	ADAP2	-0.434294	1.12172e-09	negative
ZBTB11-AS1	ADAP2	0.565202	1.39085e-16	postive
ZEB1-AS1	ADAP2	-0.483462	6.22164e-12	negative
ZNF436-AS1	ADAP2	-0.536941	7.84439e-15	negative
AGAP2-AS1	ADAP2	0.454866	1.41086e-10	postive
ASB16-AS1	ADAP2	-0.429279	1.8214e-09	negative
BOLA3-AS1	ADAP2	-0.420468	4.18887e-09	negative
CAPN15	ADAP2	0.456888	1.14203e-10	postive
FGD5-AS1	ADAP2	-0.479907	9.31805e-12	negative
FOXP1-IT1	ADAP2	-0.473153	1.98189e-11	negative
GABPB1-AS1	ADAP2	-0.412506	8.71089e-09	negative
HCP5	ADAP2	0.431016	1.54134e-09	postive
HLA-F-AS1	ADAP2	-0.446019	3.49992e-10	negative
INTS6-AS1	ADAP2	-0.463682	5.55698e-11	negative
LINC00844	ADAP2	-0.475017	1.61198e-11	negative
LINC00893	ADAP2	-0.465353	4.64342e-11	negative
LINC00894	ADAP2	-0.436355	9.16954e-10	negative
LINC00992	ADAP2	-0.426105	2.46546e-09	negative
LINC01206	ADAP2	0.423014	3.30103e-09	postive
LINC01315	ADAP2	-0.441236	5.659e-10	negative
NBR2	ADAP2	-0.434832	1.06435e-09	negative
NPTN-IT1	ADAP2	-0.451439	2.01209e-10	negative
PARD3-AS1	ADAP2	-0.460803	7.55558e-11	negative
PITPNA-AS1	ADAP2	-0.416409	6.09828e-09	negative
PRR34-AS1	ADAP2	-0.418557	5.00209e-09	negative
PYCARD-AS1	ADAP2	0.497614	1.1888e-12	postive
TMEM161B-AS1	ADAP2	-0.423154	3.25789e-09	negative
USP30-AS1	ADAP2	0.49284	2.09555e-12	postive
ZNF503-AS2	ADAP2	0.422263	3.54208e-09	postive
AATBC	ADAP2	-0.475649	1.50251e-11	negative
C12orf80	ADAP2	0.432908	1.28353e-09	postive
DAXX	ADAP2	0.400243	2.59329e-08	postive
FOXN3-AS1	ADAP2	0.464	5.3707e-11	postive
HEIH	ADAP2	-0.470541	2.64203e-11	negative
LINC01010	ADAP2	0.438313	7.56255e-10	postive
N4BP2L2-IT2	ADAP2	-0.40883	1.21367e-08	negative
NNT-AS1	ADAP2	-0.410134	1.07943e-08	negative
PLCG1-AS1	ADAP2	-0.427023	2.25947e-09	negative
POLR2J4	ADAP2	-0.421158	3.92766e-09	negative
SMAD5-AS1	ADAP2	-0.412006	9.11477e-09	negative
TAPT1-AS1	ADAP2	-0.409743	1.11811e-08	negative
THAP9-AS1	ADAP2	-0.454358	1.48743e-10	negative
UCA1	ADAP2	0.458304	9.84167e-11	postive
ZMIZ1-AS1	ADAP2	-0.427528	2.15337e-09	negative
DIRC3	ADAP2	0.430261	1.6575e-09	postive
PCAT18	ADAP2	-0.449057	2.56946e-10	negative
TMEM147-AS1	ADAP2	-0.400719	2.48792e-08	negative
LINC01137	ADIRF	-0.752848	3.66934e-34	negative
LINC01215	ADIRF	-0.697332	1.5325e-27	negative
MAPKAPK5-AS1	ADIRF	0.600557	5.04695e-19	postive
PGM5-AS1	ADIRF	0.763706	1.15013e-35	postive
SH3PXD2A-AS1	ADIRF	-0.792961	3.73158e-40	negative
TPT1-AS1	ADIRF	0.63169	1.9489e-21	postive
CARMN	ADIRF	0.646801	1.03952e-22	postive
CCDC18-AS1	ADIRF	0.669702	8.80769e-25	postive
DUBR	ADIRF	0.621811	1.2156e-20	postive
EMX2OS	ADIRF	0.797929	5.46213e-41	postive
EPB41L4A-AS1	ADIRF	0.54994	1.28681e-15	postive
LINC00173	ADIRF	0.536586	8.23234e-15	postive
LINC00518	ADIRF	-0.622063	1.16107e-20	negative
LINC00526	ADIRF	0.579022	1.67645e-17	postive
LINC01214	ADIRF	-0.754681	2.07119e-34	negative
LINC01305	ADIRF	0.625519	6.16282e-21	postive
LINC01503	ADIRF	-0.698827	1.06448e-27	negative
MIR100HG	ADIRF	0.731268	2.15679e-31	postive
NIFK-AS1	ADIRF	0.562801	1.98885e-16	postive
PAXIP1-AS1	ADIRF	0.560594	2.75559e-16	postive
PRKCQ-AS1	ADIRF	-0.595563	1.16405e-18	negative
RAB11B-AS1	ADIRF	-0.602742	3.48469e-19	negative
TMEM99	ADIRF	0.529755	2.06185e-14	postive
TRIM52-AS1	ADIRF	0.65914	8.37423e-24	postive
ZNF667-AS1	ADIRF	0.625603	6.06806e-21	postive
AGAP11	ADIRF	0.681526	6.32617e-26	postive
ANKRD10-IT1	ADIRF	0.594144	1.47223e-18	postive
FAM13A-AS1	ADIRF	0.437804	7.95168e-10	postive
FGF14-AS2	ADIRF	0.681973	5.71248e-26	postive
HYMAI	ADIRF	0.445885	3.54773e-10	postive
KLF3-AS1	ADIRF	0.521449	6.1262e-14	postive
LINC00667	ADIRF	0.518352	9.12508e-14	postive
LINC01094	ADIRF	-0.602064	3.9106e-19	negative
LINC01133	ADIRF	0.502047	6.96719e-13	postive
LINC01550	ADIRF	0.403576	1.93626e-08	postive
MIR31HG	ADIRF	-0.509654	2.73568e-13	negative
MIR99AHG	ADIRF	0.533603	1.23241e-14	postive
PHF1	ADIRF	0.665265	2.29397e-24	postive
PRKAG2-AS1	ADIRF	0.609369	1.11385e-19	postive
PSMB1	ADIRF	-0.591768	2.17585e-18	negative
PSMB8-AS1	ADIRF	-0.455497	1.32098e-10	negative
RAD51-AS1	ADIRF	0.493599	1.91602e-12	postive
RALY-AS1	ADIRF	-0.581533	1.1292e-17	negative
TRAM2-AS1	ADIRF	0.66992	8.39827e-25	postive
ZNF790-AS1	ADIRF	0.537417	7.35166e-15	postive
ALOX12-AS1	ADIRF	0.435249	1.02192e-09	postive
CARD8-AS1	ADIRF	-0.475466	1.53333e-11	negative
DANCR	ADIRF	-0.466206	4.23491e-11	negative
KIFC1	ADIRF	-0.455898	1.26683e-10	negative
LINC00342	ADIRF	0.467838	3.54868e-11	postive
LINC00899	ADIRF	0.479873	9.3533e-12	postive
LINC01091	ADIRF	0.421879	3.67152e-09	postive
MIAT	ADIRF	-0.471729	2.31902e-11	negative
MINCR	ADIRF	0.456574	1.18028e-10	postive
NR2F2-AS1	ADIRF	0.507137	3.73691e-13	postive
PCBP1-AS1	ADIRF	0.46923	3.04942e-11	postive
PSMA3-AS1	ADIRF	0.404304	1.81583e-08	postive
PSMD6-AS2	ADIRF	0.436787	8.78899e-10	postive
RASSF8-AS1	ADIRF	0.538422	6.40917e-15	postive
SH3BP5-AS1	ADIRF	0.51025	2.53972e-13	postive
THUMPD3-AS1	ADIRF	0.445663	3.62846e-10	postive
TMPO-AS1	ADIRF	-0.462342	6.41345e-11	negative
TRG-AS1	ADIRF	-0.482001	7.3492e-12	negative
WDFY3-AS2	ADIRF	0.546963	1.96015e-15	postive
A2M-AS1	ADIRF	0.580221	1.38874e-17	postive
ADAMTS9-AS2	ADIRF	0.400272	2.58675e-08	postive
EP300-AS1	ADIRF	-0.600565	5.03954e-19	negative
HOXB-AS1	ADIRF	0.517409	1.02947e-13	postive
LINC00294	ADIRF	0.43997	6.41842e-10	postive
LINC00623	ADIRF	0.485049	5.18688e-12	postive
LINC01089	ADIRF	0.467766	3.57644e-11	postive
MAGI2-AS3	ADIRF	0.551254	1.06723e-15	postive
MIR3945HG	ADIRF	-0.515212	1.36127e-13	negative
OIP5-AS1	ADIRF	0.441983	5.25253e-10	postive
PINK1-AS	ADIRF	0.441619	5.44697e-10	postive
SLC25A21-AS1	ADIRF	0.449232	2.52392e-10	postive
SOX9-AS1	ADIRF	0.443909	4.33041e-10	postive
ZBTB11-AS1	ADIRF	-0.434078	1.14561e-09	negative
ZNF436-AS1	ADIRF	0.479211	1.00793e-11	postive
BOLA3-AS1	ADIRF	0.468611	3.26225e-11	postive
CAPN15	ADIRF	-0.45098	2.10943e-10	negative
FGD5-AS1	ADIRF	0.455397	1.33485e-10	postive
HCP5	ADIRF	-0.430985	1.54585e-09	negative
HLA-F-AS1	ADIRF	0.421219	3.90541e-09	postive
LINC00893	ADIRF	0.407969	1.31089e-08	postive
LINC01140	ADIRF	0.597292	8.72976e-19	postive
LINC01206	ADIRF	-0.439207	6.92266e-10	negative
LINC01315	ADIRF	0.475902	1.46062e-11	postive
NPTN-IT1	ADIRF	0.41002	1.09061e-08	postive
C12orf80	ADIRF	-0.462542	6.27825e-11	negative
DNM3OS	ADIRF	0.43099	1.54521e-09	postive
KRTAP5-AS1	ADIRF	-0.416922	5.81713e-09	negative
LINC00963	ADIRF	0.42755	2.14896e-09	postive
MBNL1-AS1	ADIRF	0.466762	3.98805e-11	postive
NORAD	ADIRF	0.414774	7.08509e-09	postive
NRAV	ADIRF	-0.438301	7.57142e-10	negative
ST7-AS1	ADIRF	0.410505	1.04401e-08	postive
DARS-AS1	ADIRF	-0.422881	3.34257e-09	negative
LINC00592	ADIRF	-0.418011	5.2613e-09	negative
MEG3	ADIRF	0.410716	1.0243e-08	postive
DLEU1	ADIRF	-0.42713	2.23666e-09	negative
LINC01137	ADRB2	-0.670028	8.20244e-25	negative
LINC01215	ADRB2	-0.667504	1.41807e-24	negative
MAPKAPK5-AS1	ADRB2	0.717793	8.52676e-30	postive
PGM5-AS1	ADRB2	0.684382	3.28665e-26	postive
SH3PXD2A-AS1	ADRB2	-0.754304	2.33104e-34	negative
TPT1-AS1	ADRB2	0.654492	2.19256e-23	postive
CARMN	ADRB2	0.473019	2.01155e-11	postive
CCDC18-AS1	ADRB2	0.58447	7.0816e-18	postive
DUBR	ADRB2	0.696557	1.84982e-27	postive
EMX2OS	ADRB2	0.634025	1.25235e-21	postive
EPB41L4A-AS1	ADRB2	0.647945	8.27027e-23	postive
LINC00173	ADRB2	0.538259	6.55398e-15	postive
LINC00518	ADRB2	-0.457463	1.07516e-10	negative
LINC00526	ADRB2	0.636049	8.50784e-22	postive
LINC01214	ADRB2	-0.612536	6.39736e-20	negative
LINC01305	ADRB2	0.530647	1.83107e-14	postive
LINC01503	ADRB2	-0.655532	1.77033e-23	negative
MIR100HG	ADRB2	0.592248	2.01125e-18	postive
NIFK-AS1	ADRB2	0.643406	2.03751e-22	postive
PAXIP1-AS1	ADRB2	0.66731	1.47862e-24	postive
PRKCQ-AS1	ADRB2	-0.62896	3.25342e-21	negative
RAB11B-AS1	ADRB2	-0.581	1.22841e-17	negative
TMEM99	ADRB2	0.647056	9.87973e-23	postive
TRIM52-AS1	ADRB2	0.524976	3.87204e-14	postive
ZNF667-AS1	ADRB2	0.571188	5.63044e-17	postive
AGAP11	ADRB2	0.513718	1.64428e-13	postive
ANKRD10-IT1	ADRB2	0.590381	2.72895e-18	postive
FAM13A-AS1	ADRB2	0.464341	5.17748e-11	postive
FGF14-AS2	ADRB2	0.557481	4.34765e-16	postive
HYMAI	ADRB2	0.629276	3.0667e-21	postive
KLF3-AS1	ADRB2	0.507639	3.51221e-13	postive
LINC00667	ADRB2	0.551782	9.89602e-16	postive
LINC01094	ADRB2	-0.451208	2.06063e-10	negative
LINC01133	ADRB2	0.618189	2.34059e-20	postive
LINC01550	ADRB2	0.568735	8.17461e-17	postive
MIR31HG	ADRB2	-0.49522	1.58131e-12	negative
MIR99AHG	ADRB2	0.561726	2.33202e-16	postive
PHF1	ADRB2	0.63509	1.02222e-21	postive
PRKAG2-AS1	ADRB2	0.490839	2.65059e-12	postive
PSMB1	ADRB2	-0.483775	6.00234e-12	negative
RAD51-AS1	ADRB2	0.535972	8.94825e-15	postive
RALY-AS1	ADRB2	-0.528162	2.54655e-14	negative
TRAM2-AS1	ADRB2	0.545378	2.44838e-15	postive
ZBED5-AS1	ADRB2	0.629902	2.7277e-21	postive
ZNF790-AS1	ADRB2	0.536422	8.41766e-15	postive
ALOX12-AS1	ADRB2	0.467421	3.71304e-11	postive
CARD8-AS1	ADRB2	-0.463265	5.81092e-11	negative
DANCR	ADRB2	-0.41247	8.73938e-09	negative
EBLN3P	ADRB2	0.512476	1.92226e-13	postive
ITGA9-AS1	ADRB2	0.499163	9.87235e-13	postive
KIFC1	ADRB2	-0.424672	2.82373e-09	negative
LINC00342	ADRB2	0.44141	5.56182e-10	postive
LINC00899	ADRB2	0.481782	7.5342e-12	postive
LINC01091	ADRB2	0.460223	8.03503e-11	postive
MIAT	ADRB2	-0.52434	4.20787e-14	negative
MINCR	ADRB2	0.497837	1.15745e-12	postive
NR2F2-AS1	ADRB2	0.431396	1.48586e-09	postive
NUTM2B-AS1	ADRB2	0.529417	2.15666e-14	postive
PCBP1-AS1	ADRB2	0.53613	8.7581e-15	postive
PSMA3-AS1	ADRB2	0.457677	1.05129e-10	postive
RASSF8-AS1	ADRB2	0.543607	3.1349e-15	postive
SH3BP5-AS1	ADRB2	0.469981	2.80931e-11	postive
THUMPD3-AS1	ADRB2	0.490807	2.66045e-12	postive
TRG-AS1	ADRB2	-0.543541	3.16356e-15	negative
WDFY3-AS2	ADRB2	0.501849	7.13682e-13	postive
A2M-AS1	ADRB2	0.40672	1.46554e-08	postive
EP300-AS1	ADRB2	-0.404526	1.78055e-08	negative
FAM201A	ADRB2	0.510629	2.42251e-13	postive
FTX	ADRB2	0.482611	6.85564e-12	postive
GAPLINC	ADRB2	-0.436233	9.2805e-10	negative
HOTAIR	ADRB2	0.558256	3.88284e-16	postive
LINC00294	ADRB2	0.487557	3.88395e-12	postive
LINC00623	ADRB2	0.478962	1.03655e-11	postive
LINC00847	ADRB2	0.428987	1.87311e-09	postive
MAGI2-AS3	ADRB2	0.41995	4.39563e-09	postive
MIR3945HG	ADRB2	-0.483796	5.98827e-12	negative
OIP5-AS1	ADRB2	0.497741	1.17093e-12	postive
OTUD6B-AS1	ADRB2	0.548849	1.50207e-15	postive
SLC25A21-AS1	ADRB2	0.423479	3.15993e-09	postive
SOX9-AS1	ADRB2	0.462088	6.58962e-11	postive
TUG1	ADRB2	0.468684	3.23663e-11	postive
UBR5-AS1	ADRB2	0.466931	3.91533e-11	postive
ZEB1-AS1	ADRB2	0.576922	2.32719e-17	postive
CAPN15	ADRB2	-0.423736	3.08434e-09	negative
FOXP1-IT1	ADRB2	0.488747	3.3829e-12	postive
FRMD6-AS1	ADRB2	0.473088	1.99626e-11	postive
GAS1RR	ADRB2	0.432237	1.36978e-09	postive
HLA-F-AS1	ADRB2	0.428631	1.93815e-09	postive
LINC00893	ADRB2	0.430395	1.63625e-09	postive
LINC01206	ADRB2	-0.420685	4.10489e-09	negative
MATN1-AS1	ADRB2	0.431336	1.49451e-09	postive
PITPNA-AS1	ADRB2	0.479929	9.29492e-12	postive
PYCARD-AS1	ADRB2	-0.43971	6.58621e-10	negative
TMEM161B-AS1	ADRB2	0.450462	2.22498e-10	postive
ZNF503-AS2	ADRB2	-0.431725	1.43936e-09	negative
C12orf80	ADRB2	-0.422079	3.60368e-09	negative
CKMT2-AS1	ADRB2	0.445391	3.72956e-10	postive
DNM3OS	ADRB2	0.409545	1.13819e-08	postive
FUT8-AS1	ADRB2	0.411942	9.16825e-09	postive
HCG18	ADRB2	0.410528	1.04181e-08	postive
NNT-AS1	ADRB2	0.469428	2.98427e-11	postive
NORAD	ADRB2	0.410468	1.04744e-08	postive
PAXIP1-AS2	ADRB2	0.433745	1.18334e-09	postive
RBM26-AS1	ADRB2	0.449351	2.49341e-10	postive
SP2-AS1	ADRB2	0.418911	4.84095e-09	postive
TAPT1-AS1	ADRB2	0.414909	6.99812e-09	postive
THAP9-AS1	ADRB2	0.426047	2.4792e-09	postive
JPX	ADRB2	0.404152	1.8404e-08	postive
LINC00930	ADRB2	-0.444788	3.96347e-10	negative
DHRS4-AS1	ADRB2	0.442322	5.07758e-10	postive
RPARP-AS1	ADRB2	0.405801	1.59032e-08	postive
LINC01137	AFAP1L2	0.697923	1.32732e-27	postive
LINC01215	AFAP1L2	0.765967	5.46245e-36	postive
MAPKAPK5-AS1	AFAP1L2	-0.660396	6.43687e-24	negative
PGM5-AS1	AFAP1L2	-0.638993	4.82433e-22	negative
SH3PXD2A-AS1	AFAP1L2	0.809433	5.15425e-43	postive
TPT1-AS1	AFAP1L2	-0.63294	1.53885e-21	negative
CARMN	AFAP1L2	-0.568052	9.06311e-17	negative
CCDC18-AS1	AFAP1L2	-0.634112	1.23181e-21	negative
DUBR	AFAP1L2	-0.551122	1.08749e-15	negative
EMX2OS	AFAP1L2	-0.706587	1.54748e-28	negative
EPB41L4A-AS1	AFAP1L2	-0.538797	6.08856e-15	negative
LINC00173	AFAP1L2	-0.557681	4.2226e-16	negative
LINC00518	AFAP1L2	0.668808	1.06947e-24	postive
LINC00526	AFAP1L2	-0.640281	3.75689e-22	negative
LINC01214	AFAP1L2	0.69683	1.73132e-27	postive
LINC01305	AFAP1L2	-0.515177	1.36734e-13	negative
LINC01503	AFAP1L2	0.657098	1.28086e-23	postive
MIR100HG	AFAP1L2	-0.624512	7.41723e-21	negative
NIFK-AS1	AFAP1L2	-0.535196	9.93966e-15	negative
PAXIP1-AS1	AFAP1L2	-0.539228	5.73966e-15	negative
PRKCQ-AS1	AFAP1L2	0.699077	1.00131e-27	postive
RAB11B-AS1	AFAP1L2	0.623625	8.72953e-21	postive
TMEM99	AFAP1L2	-0.691455	6.28539e-27	negative
TRIM52-AS1	AFAP1L2	-0.601596	4.23345e-19	negative
ZNF667-AS1	AFAP1L2	-0.577983	1.9724e-17	negative
AGAP11	AFAP1L2	-0.609999	9.98031e-20	negative
ANKRD10-IT1	AFAP1L2	-0.538395	6.4332e-15	negative
FAM13A-AS1	AFAP1L2	-0.471245	2.44568e-11	negative
FGF14-AS2	AFAP1L2	-0.554759	6.45287e-16	negative
HYMAI	AFAP1L2	-0.461762	6.82285e-11	negative
KLF3-AS1	AFAP1L2	-0.472625	2.10108e-11	negative
LINC00667	AFAP1L2	-0.505105	4.79777e-13	negative
LINC01094	AFAP1L2	0.605773	2.0753e-19	postive
LINC01133	AFAP1L2	-0.499188	9.84255e-13	negative
LINC01550	AFAP1L2	-0.478095	1.14281e-11	negative
MIR31HG	AFAP1L2	0.554392	6.80392e-16	postive
MIR99AHG	AFAP1L2	-0.552589	8.81738e-16	negative
PHF1	AFAP1L2	-0.539058	5.87466e-15	negative
PRKAG2-AS1	AFAP1L2	-0.574686	3.29096e-17	negative
PSMB1	AFAP1L2	0.547765	1.75064e-15	postive
PSMB8-AS1	AFAP1L2	0.549992	1.27726e-15	postive
RAD51-AS1	AFAP1L2	-0.430756	1.58037e-09	negative
RALY-AS1	AFAP1L2	0.544321	2.83797e-15	postive
TRAM2-AS1	AFAP1L2	-0.530074	1.9762e-14	negative
ZBED5-AS1	AFAP1L2	-0.486458	4.40998e-12	negative
ZNF790-AS1	AFAP1L2	-0.520506	6.9196e-14	negative
ALOX12-AS1	AFAP1L2	-0.446968	3.17893e-10	negative
CARD8-AS1	AFAP1L2	0.574996	3.13731e-17	postive
ITGA9-AS1	AFAP1L2	-0.417147	5.69808e-09	negative
LINC00342	AFAP1L2	-0.407171	1.40785e-08	negative
LINC00899	AFAP1L2	-0.458676	9.46257e-11	negative
LINC01091	AFAP1L2	-0.462988	5.98574e-11	negative
MIAT	AFAP1L2	0.483494	6.19848e-12	postive
MINCR	AFAP1L2	-0.490391	2.79299e-12	negative
NR2F2-AS1	AFAP1L2	-0.471337	2.42111e-11	negative
PCBP1-AS1	AFAP1L2	-0.510055	2.60222e-13	negative
PSMD6-AS2	AFAP1L2	-0.444832	3.94595e-10	negative
RASSF8-AS1	AFAP1L2	-0.420028	4.36373e-09	negative
SH3BP5-AS1	AFAP1L2	-0.405034	1.7023e-08	negative
TMPO-AS1	AFAP1L2	0.514769	1.43985e-13	postive
TRG-AS1	AFAP1L2	0.478168	1.13347e-11	postive
WDFY3-AS2	AFAP1L2	-0.431107	1.52785e-09	negative
A2M-AS1	AFAP1L2	-0.415038	6.91587e-09	negative
ADAMTS9-AS2	AFAP1L2	-0.401906	2.24239e-08	negative
EP300-AS1	AFAP1L2	0.547319	1.86444e-15	postive
HOXB-AS1	AFAP1L2	-0.514226	1.54211e-13	negative
LINC00294	AFAP1L2	-0.470015	2.79886e-11	negative
LINC00623	AFAP1L2	-0.466778	3.98091e-11	negative
LINC00847	AFAP1L2	-0.460913	7.46728e-11	negative
LINC01089	AFAP1L2	-0.515667	1.28493e-13	negative
MIR3945HG	AFAP1L2	0.480612	8.604e-12	postive
OIP5-AS1	AFAP1L2	-0.434686	1.07961e-09	negative
PINK1-AS	AFAP1L2	-0.457748	1.04347e-10	negative
SOX9-AS1	AFAP1L2	-0.47405	1.79459e-11	negative
TUG1	AFAP1L2	-0.405152	1.68449e-08	negative
ZBTB11-AS1	AFAP1L2	0.492341	2.22225e-12	postive
ZNF436-AS1	AFAP1L2	-0.44722	3.09868e-10	negative
AGAP2-AS1	AFAP1L2	0.448786	2.64167e-10	postive
BOLA3-AS1	AFAP1L2	-0.506941	3.82821e-13	negative
FOXP1-IT1	AFAP1L2	-0.410384	1.05545e-08	negative
HCP5	AFAP1L2	0.527003	2.96732e-14	postive
LINC00844	AFAP1L2	-0.405853	1.58296e-08	negative
LINC00992	AFAP1L2	-0.419781	4.46531e-09	negative
LINC01140	AFAP1L2	-0.451844	1.9299e-10	negative
LINC01315	AFAP1L2	-0.542363	3.72563e-15	negative
NBR2	AFAP1L2	-0.453809	1.57471e-10	negative
PYCARD-AS1	AFAP1L2	0.411273	9.73994e-09	postive
AATBC	AFAP1L2	-0.432043	1.39572e-09	negative
C12orf80	AFAP1L2	0.404515	1.78222e-08	postive
DAXX	AFAP1L2	0.425605	2.58517e-09	postive
HEIH	AFAP1L2	-0.41466	7.15939e-09	negative
KRTAP5-AS1	AFAP1L2	0.466714	4.00878e-11	postive
PSMG3-AS1	AFAP1L2	-0.455938	1.26144e-10	negative
ZMIZ1-AS1	AFAP1L2	-0.493595	1.91692e-12	negative
DIO3OS	AFAP1L2	-0.474603	1.68776e-11	negative
HOXB-AS3	AFAP1L2	-0.474412	1.72393e-11	negative
LINC01267	AFAP1L2	-0.418129	5.20419e-09	negative
LINC01137	AIM2	0.628521	3.53135e-21	postive
LINC01215	AIM2	0.60763	1.50645e-19	postive
MAPKAPK5-AS1	AIM2	-0.698725	1.09151e-27	negative
PGM5-AS1	AIM2	-0.671249	6.28362e-25	negative
SH3PXD2A-AS1	AIM2	0.693138	4.2099e-27	postive
TPT1-AS1	AIM2	-0.699851	8.28253e-28	negative
CARMN	AIM2	-0.564116	1.6357e-16	negative
CCDC18-AS1	AIM2	-0.527406	2.81393e-14	negative
DUBR	AIM2	-0.534927	1.03077e-14	negative
EMX2OS	AIM2	-0.519651	7.72477e-14	negative
EPB41L4A-AS1	AIM2	-0.568467	8.51244e-17	negative
LINC00173	AIM2	-0.585436	6.06763e-18	negative
LINC00518	AIM2	0.524324	4.21659e-14	postive
LINC00526	AIM2	-0.65485	2.03734e-23	negative
LINC01214	AIM2	0.579477	1.56096e-17	postive
LINC01305	AIM2	-0.543894	3.01215e-15	negative
LINC01503	AIM2	0.594665	1.35074e-18	postive
MIR100HG	AIM2	-0.545621	2.36663e-15	negative
NIFK-AS1	AIM2	-0.626469	5.17027e-21	negative
PAXIP1-AS1	AIM2	-0.616191	3.34689e-20	negative
PRKCQ-AS1	AIM2	0.662023	4.56918e-24	postive
RAB11B-AS1	AIM2	0.653565	2.65162e-23	postive
TMEM99	AIM2	-0.626257	5.37748e-21	negative
TRIM52-AS1	AIM2	-0.633679	1.33747e-21	negative
ZNF667-AS1	AIM2	-0.545843	2.29416e-15	negative
AGAP11	AIM2	-0.453244	1.66982e-10	negative
ANKRD10-IT1	AIM2	-0.453808	1.57489e-10	negative
FAM13A-AS1	AIM2	-0.50304	6.17529e-13	negative
FGF14-AS2	AIM2	-0.514529	1.48414e-13	negative
HYMAI	AIM2	-0.603522	3.05139e-19	negative
KLF3-AS1	AIM2	-0.530916	1.76661e-14	negative
LINC00667	AIM2	-0.563717	1.73583e-16	negative
LINC01094	AIM2	0.51706	1.07631e-13	postive
LINC01133	AIM2	-0.53165	1.60158e-14	negative
LINC01550	AIM2	-0.474175	1.76997e-11	negative
MIR31HG	AIM2	0.472263	2.18659e-11	postive
MIR99AHG	AIM2	-0.650255	5.19704e-23	negative
PHF1	AIM2	-0.48146	7.81457e-12	negative
PRKAG2-AS1	AIM2	-0.450754	2.15913e-10	negative
PSMB1	AIM2	0.502969	6.22842e-13	postive
PSMB8-AS1	AIM2	0.604174	2.72982e-19	postive
RAD51-AS1	AIM2	-0.534521	1.08896e-14	negative
RALY-AS1	AIM2	0.53836	6.46394e-15	postive
TRAM2-AS1	AIM2	-0.540404	4.88351e-15	negative
ZBED5-AS1	AIM2	-0.560588	2.75825e-16	negative
ZNF790-AS1	AIM2	-0.505254	4.71093e-13	negative
ALOX12-AS1	AIM2	-0.43372	1.18621e-09	negative
CARD8-AS1	AIM2	0.468102	3.44812e-11	postive
DANCR	AIM2	0.434904	1.05696e-09	postive
EBLN3P	AIM2	-0.453657	1.59975e-10	negative
ITGA9-AS1	AIM2	-0.535285	9.8207e-15	negative
KIFC1	AIM2	0.500823	8.08111e-13	postive
LINC00342	AIM2	-0.493216	2.00467e-12	negative
LINC01091	AIM2	-0.459914	8.30243e-11	negative
MIAT	AIM2	0.625853	5.79375e-21	postive
MINCR	AIM2	-0.431663	1.44795e-09	negative
NR2F2-AS1	AIM2	-0.540181	5.03501e-15	negative
NUTM2B-AS1	AIM2	-0.425042	2.7266e-09	negative
PCBP1-AS1	AIM2	-0.453135	1.6888e-10	negative
PSMA3-AS1	AIM2	-0.465616	4.5136e-11	negative
PSMD6-AS2	AIM2	-0.485828	4.74212e-12	negative
RASSF8-AS1	AIM2	-0.407752	1.33659e-08	negative
SH3BP5-AS1	AIM2	-0.405705	1.60389e-08	negative
THUMPD3-AS1	AIM2	-0.553876	7.32886e-16	negative
TMPO-AS1	AIM2	0.47887	1.04734e-11	postive
TRG-AS1	AIM2	0.486895	4.1931e-12	postive
WDFY3-AS2	AIM2	-0.46367	5.56394e-11	negative
A2M-AS1	AIM2	-0.43809	7.73051e-10	negative
ADAMTS9-AS2	AIM2	-0.436499	9.04087e-10	negative
FAM201A	AIM2	-0.483537	6.16798e-12	negative
GAPLINC	AIM2	0.495208	1.58368e-12	postive
HOTAIR	AIM2	-0.429864	1.72198e-09	negative
HOXB-AS1	AIM2	-0.406774	1.45845e-08	negative
LINC00113	AIM2	-0.466651	4.03592e-11	negative
LINC00294	AIM2	-0.52568	3.53096e-14	negative
LINC00623	AIM2	-0.419833	4.4437e-09	negative
LINC00665	AIM2	-0.460622	7.70195e-11	negative
LINC00847	AIM2	-0.510117	2.58228e-13	negative
LINC01355	AIM2	-0.457443	1.07743e-10	negative
MAGI2-AS3	AIM2	-0.442074	5.20476e-10	negative
MIR181A2HG	AIM2	-0.449748	2.3941e-10	negative
MIR3945HG	AIM2	0.51315	1.76621e-13	postive
OTUD6B-AS1	AIM2	-0.446014	3.50171e-10	negative
PINK1-AS	AIM2	-0.45077	2.15559e-10	negative
SLC25A21-AS1	AIM2	-0.430821	1.57052e-09	negative
SOX9-AS1	AIM2	-0.518519	8.93191e-14	negative
STX17-AS1	AIM2	-0.412905	8.40106e-09	negative
TUG1	AIM2	-0.446919	3.19482e-10	negative
UBR5-AS1	AIM2	-0.453402	1.64264e-10	negative
ZBTB11-AS1	AIM2	0.508702	3.07894e-13	postive
ZEB1-AS1	AIM2	-0.485966	4.66757e-12	negative
ZNF436-AS1	AIM2	-0.41131	9.70806e-09	negative
ASB16-AS1	AIM2	-0.412646	8.60122e-09	negative
BOLA3-AS1	AIM2	-0.427495	2.16027e-09	negative
FGD5-AS1	AIM2	-0.402581	2.11344e-08	negative
GAS1RR	AIM2	-0.41025	1.06825e-08	negative
HCP5	AIM2	0.402826	2.06841e-08	postive
HLA-F-AS1	AIM2	-0.403147	2.01088e-08	negative
LINC00992	AIM2	-0.44152	5.50074e-10	negative
LINC01140	AIM2	-0.445153	3.82039e-10	negative
LINC01206	AIM2	0.442325	5.07596e-10	postive
LINC01315	AIM2	-0.416291	6.16511e-09	negative
PITPNA-AS1	AIM2	-0.42206	3.6099e-09	negative
PYCARD-AS1	AIM2	0.427172	2.22778e-09	postive
USP30-AS1	AIM2	0.446996	3.1699e-10	postive
ZNF503-AS2	AIM2	0.407327	1.38828e-08	postive
AATBC	AIM2	-0.4208	4.06117e-09	negative
FOXN3-AS1	AIM2	0.443274	4.61566e-10	postive
HCG18	AIM2	-0.420696	4.10069e-09	negative
LINC00482	AIM2	0.427444	2.17076e-09	postive
NNT-AS1	AIM2	-0.429433	1.79476e-09	negative
PSMG3-AS1	AIM2	-0.439333	6.83706e-10	negative
SMAD5-AS1	AIM2	-0.424274	2.93169e-09	negative
A1BG-AS1	AIM2	0.412932	8.38023e-09	postive
ITGB2-AS1	AIM2	0.437209	8.43197e-10	postive
LINC00909	AIM2	-0.415768	6.46829e-09	negative
LINC01137	AKR1B10	0.786383	4.38868e-39	postive
LINC01215	AKR1B10	0.77758	1.03994e-37	postive
MAPKAPK5-AS1	AKR1B10	-0.751077	6.34652e-34	negative
PGM5-AS1	AKR1B10	-0.802033	1.07203e-41	negative
SH3PXD2A-AS1	AKR1B10	0.900461	2.89143e-66	postive
TPT1-AS1	AKR1B10	-0.748964	1.21285e-33	negative
CARMN	AKR1B10	-0.690643	7.61773e-27	negative
CCDC18-AS1	AKR1B10	-0.701059	6.15282e-28	negative
DUBR	AKR1B10	-0.65266	3.1898e-23	negative
EMX2OS	AKR1B10	-0.738377	2.83046e-32	negative
EPB41L4A-AS1	AKR1B10	-0.663197	3.56363e-24	negative
LINC00173	AKR1B10	-0.706406	1.62005e-28	negative
LINC00518	AKR1B10	0.711696	4.19941e-29	postive
LINC00526	AKR1B10	-0.727308	6.50163e-31	negative
LINC01214	AKR1B10	0.723479	1.85527e-30	postive
LINC01305	AKR1B10	-0.633952	1.26979e-21	negative
LINC01503	AKR1B10	0.730541	2.6453e-31	postive
MIR100HG	AKR1B10	-0.71033	5.96853e-29	negative
NIFK-AS1	AKR1B10	-0.694874	2.77701e-27	negative
PAXIP1-AS1	AKR1B10	-0.715721	1.47298e-29	negative
PRKCQ-AS1	AKR1B10	0.745526	3.43101e-33	postive
RAB11B-AS1	AKR1B10	0.667197	1.51496e-24	postive
TMEM99	AKR1B10	-0.671649	5.7559e-25	negative
TRIM52-AS1	AKR1B10	-0.69554	2.36544e-27	negative
ZNF667-AS1	AKR1B10	-0.694249	3.22685e-27	negative
AGAP11	AKR1B10	-0.611643	7.4849e-20	negative
ANKRD10-IT1	AKR1B10	-0.658205	1.01772e-23	negative
FAM13A-AS1	AKR1B10	-0.595692	1.13942e-18	negative
FGF14-AS2	AKR1B10	-0.641067	3.223e-22	negative
HYMAI	AKR1B10	-0.648834	6.92009e-23	negative
KLF3-AS1	AKR1B10	-0.606425	1.85503e-19	negative
LINC00667	AKR1B10	-0.621438	1.30096e-20	negative
LINC01094	AKR1B10	0.650194	5.26103e-23	postive
LINC01133	AKR1B10	-0.617115	2.83745e-20	negative
LINC01550	AKR1B10	-0.621383	1.3142e-20	negative
MIR31HG	AKR1B10	0.616028	3.44587e-20	postive
MIR99AHG	AKR1B10	-0.6797	9.57681e-26	negative
PHF1	AKR1B10	-0.617622	2.5911e-20	negative
PRKAG2-AS1	AKR1B10	-0.657822	1.10203e-23	negative
PSMB1	AKR1B10	0.630393	2.48768e-21	postive
PSMB8-AS1	AKR1B10	0.611934	7.1122e-20	postive
RAD51-AS1	AKR1B10	-0.651344	4.1684e-23	negative
RALY-AS1	AKR1B10	0.619684	1.78781e-20	postive
TRAM2-AS1	AKR1B10	-0.633738	1.32239e-21	negative
ZBED5-AS1	AKR1B10	-0.565737	1.28375e-16	negative
ZNF790-AS1	AKR1B10	-0.632636	1.63006e-21	negative
ALOX12-AS1	AKR1B10	-0.555787	5.56136e-16	negative
CARD8-AS1	AKR1B10	0.568917	7.95158e-17	postive
DANCR	AKR1B10	0.538875	6.02433e-15	postive
EBLN3P	AKR1B10	-0.55112	1.08776e-15	negative
ITGA9-AS1	AKR1B10	-0.583773	7.91451e-18	negative
KIFC1	AKR1B10	0.57702	2.29198e-17	postive
LINC00342	AKR1B10	-0.596963	9.22237e-19	negative
LINC00899	AKR1B10	-0.511907	2.0645e-13	negative
LINC01091	AKR1B10	-0.552459	8.98238e-16	negative
MIAT	AKR1B10	0.631578	1.99055e-21	postive
MINCR	AKR1B10	-0.553329	7.92807e-16	negative
NR2F2-AS1	AKR1B10	-0.616852	2.97427e-20	negative
NUTM2B-AS1	AKR1B10	-0.547949	1.70578e-15	negative
PCBP1-AS1	AKR1B10	-0.618592	2.17668e-20	negative
PSMA3-AS1	AKR1B10	-0.56668	1.11446e-16	negative
PSMD6-AS2	AKR1B10	-0.552093	9.46662e-16	negative
RASSF8-AS1	AKR1B10	-0.56983	6.92378e-17	negative
SH3BP5-AS1	AKR1B10	-0.56959	7.18104e-17	negative
THUMPD3-AS1	AKR1B10	-0.628475	3.5616e-21	negative
TMPO-AS1	AKR1B10	0.559468	3.25145e-16	postive
TRG-AS1	AKR1B10	0.550651	1.16303e-15	postive
WDFY3-AS2	AKR1B10	-0.581332	1.16565e-17	negative
A2M-AS1	AKR1B10	-0.526175	3.30899e-14	negative
ADAMTS9-AS2	AKR1B10	-0.515226	1.35884e-13	negative
EP300-AS1	AKR1B10	0.492103	2.28523e-12	postive
FAM201A	AKR1B10	-0.478504	1.09138e-11	negative
FTX	AKR1B10	-0.509479	2.79558e-13	negative
GAPLINC	AKR1B10	0.488679	3.41008e-12	postive
HOTAIR	AKR1B10	-0.501799	7.18021e-13	negative
HOXB-AS1	AKR1B10	-0.547341	1.85851e-15	negative
LINC00113	AKR1B10	-0.507363	3.63421e-13	negative
LINC00294	AKR1B10	-0.555183	6.0691e-16	negative
LINC00623	AKR1B10	-0.460074	8.16306e-11	negative
LINC00665	AKR1B10	-0.493717	1.88957e-12	negative
LINC00847	AKR1B10	-0.532378	1.45275e-14	negative
LINC01089	AKR1B10	-0.540517	4.80812e-15	negative
LINC01355	AKR1B10	-0.515	1.39834e-13	negative
MAGI2-AS3	AKR1B10	-0.528659	2.38472e-14	negative
MIR181A2HG	AKR1B10	-0.529668	2.08593e-14	negative
MIR3945HG	AKR1B10	0.536088	8.80791e-15	postive
OIP5-AS1	AKR1B10	-0.512986	1.80303e-13	negative
OTUD6B-AS1	AKR1B10	-0.509747	2.70418e-13	negative
PINK1-AS	AKR1B10	-0.531777	1.57457e-14	negative
SLC25A21-AS1	AKR1B10	-0.476606	1.35017e-11	negative
SOX9-AS1	AKR1B10	-0.589599	3.09937e-18	negative
STX17-AS1	AKR1B10	-0.546163	2.19346e-15	negative
TUG1	AKR1B10	-0.566003	1.23355e-16	negative
UBR5-AS1	AKR1B10	-0.507022	3.7902e-13	negative
ZBTB11-AS1	AKR1B10	0.52337	4.77483e-14	postive
ZEB1-AS1	AKR1B10	-0.52344	4.73164e-14	negative
ZNF436-AS1	AKR1B10	-0.557926	4.07438e-16	negative
AGAP2-AS1	AKR1B10	0.478236	1.12486e-11	postive
ASB16-AS1	AKR1B10	-0.486119	4.58624e-12	negative
BOLA3-AS1	AKR1B10	-0.478852	1.04954e-11	negative
CAPN15	AKR1B10	0.488842	3.34595e-12	postive
CDC42-IT1	AKR1B10	-0.450661	2.17984e-10	negative
FGD5-AS1	AKR1B10	-0.477043	1.2859e-11	negative
FOXP1-IT1	AKR1B10	-0.500758	8.14465e-13	negative
FRMD6-AS1	AKR1B10	-0.461085	7.33237e-11	negative
GABPB1-AS1	AKR1B10	-0.444964	3.89388e-10	negative
GAS1RR	AKR1B10	-0.471633	2.34363e-11	negative
HCP5	AKR1B10	0.45313	1.68965e-10	postive
HLA-F-AS1	AKR1B10	-0.453723	1.58883e-10	negative
INTS6-AS1	AKR1B10	-0.445134	3.82742e-10	negative
LINC00844	AKR1B10	-0.451443	2.01136e-10	negative
LINC00893	AKR1B10	-0.480947	8.28299e-12	negative
LINC00894	AKR1B10	-0.488063	3.66279e-12	negative
LINC00992	AKR1B10	-0.477988	1.15661e-11	negative
LINC01140	AKR1B10	-0.480058	9.16028e-12	negative
LINC01206	AKR1B10	0.410874	1.00977e-08	postive
LINC01315	AKR1B10	-0.455649	1.30018e-10	negative
LINC01405	AKR1B10	0.428908	1.88736e-09	postive
MATN1-AS1	AKR1B10	-0.426713	2.32706e-09	negative
NBR2	AKR1B10	-0.489536	3.08611e-12	negative
NPTN-IT1	AKR1B10	-0.459122	9.02756e-11	negative
PARD3-AS1	AKR1B10	-0.470009	2.80068e-11	negative
PITPNA-AS1	AKR1B10	-0.443382	4.5656e-10	negative
PRR34-AS1	AKR1B10	-0.429417	1.79747e-09	negative
PYCARD-AS1	AKR1B10	0.497696	1.1772e-12	postive
TMEM161B-AS1	AKR1B10	-0.47094	2.5291e-11	negative
USP30-AS1	AKR1B10	0.500768	8.13554e-13	postive
ZNF503-AS2	AKR1B10	0.435389	1.00802e-09	postive
AATBC	AKR1B10	-0.464437	5.12476e-11	negative
C12orf80	AKR1B10	0.427239	2.21359e-09	postive
C8orf34-AS1	AKR1B10	-0.418004	5.26486e-09	negative
CKMT2-AS1	AKR1B10	-0.42785	2.08824e-09	negative
DAXX	AKR1B10	0.417485	5.52309e-09	postive
DNM3OS	AKR1B10	-0.45648	1.19196e-10	negative
FOXN3-AS1	AKR1B10	0.433191	1.24877e-09	postive
HCG18	AKR1B10	-0.435778	9.70372e-10	negative
HEIH	AKR1B10	-0.435743	9.73653e-10	negative
LINC00482	AKR1B10	0.412212	8.94682e-09	postive
LINC00842	AKR1B10	-0.41046	1.04821e-08	negative
LINC00963	AKR1B10	-0.430495	1.62066e-09	negative
LINC01010	AKR1B10	0.407391	1.38044e-08	postive
LPP-AS2	AKR1B10	-0.419095	4.75874e-09	negative
NNT-AS1	AKR1B10	-0.447541	2.99898e-10	negative
PAXBP1-AS1	AKR1B10	-0.415386	6.69887e-09	negative
PAXIP1-AS2	AKR1B10	-0.43935	6.82519e-10	negative
PDZRN3-AS1	AKR1B10	-0.432161	1.37992e-09	negative
PLCG1-AS1	AKR1B10	-0.430088	1.68539e-09	negative
PSMG3-AS1	AKR1B10	-0.453495	1.62683e-10	negative
RBM26-AS1	AKR1B10	-0.418126	5.20551e-09	negative
TAPT1-AS1	AKR1B10	-0.415621	6.55593e-09	negative
THAP9-AS1	AKR1B10	-0.441395	5.56979e-10	negative
ZMIZ1-AS1	AKR1B10	-0.402901	2.05493e-08	negative
LINC00339	AKR1B10	-0.422458	3.47785e-09	negative
LINC01137	ALDH3A2	-0.650132	5.32724e-23	negative
LINC01215	ALDH3A2	-0.734757	8.02632e-32	negative
MAPKAPK5-AS1	ALDH3A2	0.775817	1.92659e-37	postive
PGM5-AS1	ALDH3A2	0.685537	2.51645e-26	postive
SH3PXD2A-AS1	ALDH3A2	-0.796084	1.12203e-40	negative
TPT1-AS1	ALDH3A2	0.623283	9.29343e-21	postive
CARMN	ALDH3A2	0.494191	1.78648e-12	postive
CCDC18-AS1	ALDH3A2	0.651211	4.28263e-23	postive
DUBR	ALDH3A2	0.623732	8.55916e-21	postive
EMX2OS	ALDH3A2	0.60195	3.98692e-19	postive
EPB41L4A-AS1	ALDH3A2	0.663239	3.53231e-24	postive
LINC00173	ALDH3A2	0.655362	1.83338e-23	postive
LINC00518	ALDH3A2	-0.556246	5.2032e-16	negative
LINC00526	ALDH3A2	0.721165	3.46735e-30	postive
LINC01214	ALDH3A2	-0.583879	7.7815e-18	negative
LINC01305	ALDH3A2	0.536061	8.84124e-15	postive
LINC01503	ALDH3A2	-0.597592	8.30353e-19	negative
MIR100HG	ALDH3A2	0.530624	1.83677e-14	postive
NIFK-AS1	ALDH3A2	0.608502	1.29515e-19	postive
PAXIP1-AS1	ALDH3A2	0.67681	1.83518e-25	postive
PRKCQ-AS1	ALDH3A2	-0.657371	1.21021e-23	negative
RAB11B-AS1	ALDH3A2	-0.598416	7.23421e-19	negative
TMEM99	ALDH3A2	0.795424	1.44907e-40	postive
TRIM52-AS1	ALDH3A2	0.623642	8.70155e-21	postive
ZNF667-AS1	ALDH3A2	0.578888	1.71218e-17	postive
AGAP11	ALDH3A2	0.571417	5.43709e-17	postive
ANKRD10-IT1	ALDH3A2	0.536695	8.11087e-15	postive
FAM13A-AS1	ALDH3A2	0.543657	3.1129e-15	postive
FGF14-AS2	ALDH3A2	0.59797	7.79443e-19	postive
HYMAI	ALDH3A2	0.518275	9.216e-14	postive
KLF3-AS1	ALDH3A2	0.419272	4.68148e-09	postive
LINC00667	ALDH3A2	0.602962	3.35705e-19	postive
LINC01094	ALDH3A2	-0.516339	1.17983e-13	negative
LINC01133	ALDH3A2	0.600506	5.09025e-19	postive
LINC01550	ALDH3A2	0.595239	1.2283e-18	postive
MIR31HG	ALDH3A2	-0.534354	1.11385e-14	negative
MIR99AHG	ALDH3A2	0.51359	1.67103e-13	postive
PHF1	ALDH3A2	0.580715	1.28481e-17	postive
PRKAG2-AS1	ALDH3A2	0.452876	1.73475e-10	postive
PSMB1	ALDH3A2	-0.462899	6.04268e-11	negative
PSMB8-AS1	ALDH3A2	-0.5573	4.46362e-16	negative
RAD51-AS1	ALDH3A2	0.542322	3.74689e-15	postive
RALY-AS1	ALDH3A2	-0.576799	2.37203e-17	negative
TRAM2-AS1	ALDH3A2	0.505724	4.44691e-13	postive
ZBED5-AS1	ALDH3A2	0.677382	1.61437e-25	postive
ZNF790-AS1	ALDH3A2	0.552043	9.53326e-16	postive
ALOX12-AS1	ALDH3A2	0.552005	9.58567e-16	postive
CARD8-AS1	ALDH3A2	-0.657753	1.11797e-23	negative
DANCR	ALDH3A2	-0.430011	1.6979e-09	negative
EBLN3P	ALDH3A2	0.466518	4.09474e-11	postive
ITGA9-AS1	ALDH3A2	0.529204	2.21835e-14	postive
KIFC1	ALDH3A2	-0.420425	4.20565e-09	negative
LINC00342	ALDH3A2	0.414421	7.31726e-09	postive
LINC00899	ALDH3A2	0.419218	4.70496e-09	postive
LINC01091	ALDH3A2	0.506868	3.86299e-13	postive
MIAT	ALDH3A2	-0.506418	4.08317e-13	negative
MINCR	ALDH3A2	0.558054	3.99885e-16	postive
NR2F2-AS1	ALDH3A2	0.482365	7.05036e-12	postive
NUTM2B-AS1	ALDH3A2	0.536039	8.86671e-15	postive
PCBP1-AS1	ALDH3A2	0.528225	2.52553e-14	postive
PSMA3-AS1	ALDH3A2	0.452157	1.86859e-10	postive
PSMD6-AS2	ALDH3A2	0.465822	4.41462e-11	postive
SH3BP5-AS1	ALDH3A2	0.490816	2.65755e-12	postive
THUMPD3-AS1	ALDH3A2	0.461639	6.91234e-11	postive
TMPO-AS1	ALDH3A2	-0.47574	1.48729e-11	negative
TRG-AS1	ALDH3A2	-0.559926	3.04025e-16	negative
WDFY3-AS2	ALDH3A2	0.42414	2.96911e-09	postive
ADAMTS9-AS2	ALDH3A2	0.436884	8.7056e-10	postive
FAM201A	ALDH3A2	0.526517	3.16367e-14	postive
FTX	ALDH3A2	0.45638	1.20444e-10	postive
HOTAIR	ALDH3A2	0.416745	5.91305e-09	postive
HOXB-AS1	ALDH3A2	0.418374	5.08762e-09	postive
LINC00623	ALDH3A2	0.4912	2.5409e-12	postive
LINC01089	ALDH3A2	0.422745	3.3853e-09	postive
LINC01355	ALDH3A2	0.46157	6.96392e-11	postive
MIR181A2HG	ALDH3A2	0.522733	5.1873e-14	postive
MIR3945HG	ALDH3A2	-0.492758	2.1157e-12	negative
OIP5-AS1	ALDH3A2	0.468268	3.38664e-11	postive
OTUD6B-AS1	ALDH3A2	0.519215	8.17016e-14	postive
SOX9-AS1	ALDH3A2	0.460503	7.79988e-11	postive
TUG1	ALDH3A2	0.490048	2.9072e-12	postive
ZNF436-AS1	ALDH3A2	0.469725	2.88908e-11	postive
AGAP2-AS1	ALDH3A2	-0.400172	2.6094e-08	negative
ASB16-AS1	ALDH3A2	0.425975	2.49616e-09	postive
BOLA3-AS1	ALDH3A2	0.407325	1.3886e-08	postive
FOXP1-IT1	ALDH3A2	0.431164	1.5194e-09	postive
INTS6-AS1	ALDH3A2	0.505988	4.3052e-13	postive
LINC00844	ALDH3A2	0.404588	1.77071e-08	postive
LINC00992	ALDH3A2	0.404572	1.77326e-08	postive
LINC01315	ALDH3A2	0.465092	4.77603e-11	postive
MATN1-AS1	ALDH3A2	0.446813	3.22936e-10	postive
NBR2	ALDH3A2	0.47401	1.8027e-11	postive
NPTN-IT1	ALDH3A2	0.401214	2.38249e-08	postive
PARD3-AS1	ALDH3A2	0.456821	1.15013e-10	postive
PITPNA-AS1	ALDH3A2	0.410161	1.07688e-08	postive
PRR34-AS1	ALDH3A2	0.511104	2.28303e-13	postive
USP30-AS1	ALDH3A2	-0.40355	1.94071e-08	negative
C12orf80	ALDH3A2	-0.41625	6.18807e-09	negative
CKMT2-AS1	ALDH3A2	0.408449	1.2558e-08	postive
GLIDR	ALDH3A2	0.44987	2.36415e-10	postive
HEIH	ALDH3A2	0.426088	2.46949e-09	postive
KRTAP5-AS1	ALDH3A2	-0.421421	3.83228e-09	negative
N4BP2L2-IT2	ALDH3A2	0.430338	1.64533e-09	postive
NORAD	ALDH3A2	0.417238	5.65064e-09	postive
PAXBP1-AS1	ALDH3A2	0.402579	2.11377e-08	postive
RBM26-AS1	ALDH3A2	0.432032	1.39721e-09	postive
SMAD5-AS1	ALDH3A2	0.543453	3.20241e-15	postive
ZMIZ1-AS1	ALDH3A2	0.418521	5.0191e-09	postive
LINC00900	ALDH3A2	0.406882	1.44459e-08	postive
TMEM147-AS1	ALDH3A2	0.435523	9.94831e-10	postive
LINC01137	ALOX12B	0.725351	1.1136e-30	postive
LINC01215	ALOX12B	0.6692	9.82181e-25	postive
MAPKAPK5-AS1	ALOX12B	-0.643046	2.1868e-22	negative
PGM5-AS1	ALOX12B	-0.725032	1.21543e-30	negative
SH3PXD2A-AS1	ALOX12B	0.814339	6.40054e-44	postive
TPT1-AS1	ALOX12B	-0.696639	1.81319e-27	negative
CARMN	ALOX12B	-0.626812	4.85198e-21	negative
CCDC18-AS1	ALOX12B	-0.588098	3.95299e-18	negative
DUBR	ALOX12B	-0.583858	7.80744e-18	negative
EMX2OS	ALOX12B	-0.69218	5.29088e-27	negative
EPB41L4A-AS1	ALOX12B	-0.585388	6.11436e-18	negative
LINC00173	ALOX12B	-0.62704	4.65129e-21	negative
LINC00518	ALOX12B	0.645394	1.37527e-22	postive
LINC00526	ALOX12B	-0.610466	9.19771e-20	negative
LINC01214	ALOX12B	0.753188	3.3014e-34	postive
LINC01305	ALOX12B	-0.555512	5.78683e-16	negative
LINC01503	ALOX12B	0.72927	3.77259e-31	postive
MIR100HG	ALOX12B	-0.707016	1.38862e-28	negative
NIFK-AS1	ALOX12B	-0.660817	5.89127e-24	negative
PAXIP1-AS1	ALOX12B	-0.653565	2.6514e-23	negative
PRKCQ-AS1	ALOX12B	0.638915	4.89829e-22	postive
RAB11B-AS1	ALOX12B	0.569643	7.12341e-17	postive
TMEM99	ALOX12B	-0.463257	5.81612e-11	negative
TRIM52-AS1	ALOX12B	-0.609705	1.05057e-19	negative
ZNF667-AS1	ALOX12B	-0.618712	2.13049e-20	negative
AGAP11	ALOX12B	-0.55982	3.08789e-16	negative
ANKRD10-IT1	ALOX12B	-0.704208	2.81419e-28	negative
FAM13A-AS1	ALOX12B	-0.538963	5.95189e-15	negative
FGF14-AS2	ALOX12B	-0.641552	2.93168e-22	negative
HYMAI	ALOX12B	-0.593727	1.57708e-18	negative
KLF3-AS1	ALOX12B	-0.599461	6.07047e-19	negative
LINC00667	ALOX12B	-0.537036	7.74352e-15	negative
LINC01094	ALOX12B	0.597351	8.64401e-19	postive
LINC01133	ALOX12B	-0.526265	3.27022e-14	negative
LINC01550	ALOX12B	-0.504208	5.35506e-13	negative
MIR31HG	ALOX12B	0.519478	7.89861e-14	postive
MIR99AHG	ALOX12B	-0.689467	1.00533e-26	negative
PHF1	ALOX12B	-0.53359	1.23449e-14	negative
PRKAG2-AS1	ALOX12B	-0.691973	5.55769e-27	negative
PSMB1	ALOX12B	0.598068	7.6678e-19	postive
PSMB8-AS1	ALOX12B	0.448235	2.79443e-10	postive
RAD51-AS1	ALOX12B	-0.538213	6.59477e-15	negative
RALY-AS1	ALOX12B	0.509547	2.77204e-13	postive
TRAM2-AS1	ALOX12B	-0.618641	2.15771e-20	negative
ZBED5-AS1	ALOX12B	-0.461513	7.00582e-11	negative
ZNF790-AS1	ALOX12B	-0.651155	4.33177e-23	negative
ALOX12-AS1	ALOX12B	-0.454803	1.42009e-10	negative
DANCR	ALOX12B	0.462135	6.55664e-11	postive
EBLN3P	ALOX12B	-0.532789	1.37481e-14	negative
ITGA9-AS1	ALOX12B	-0.469698	2.89754e-11	negative
KIFC1	ALOX12B	0.518957	8.44466e-14	postive
LINC00342	ALOX12B	-0.608864	1.21622e-19	negative
LINC00899	ALOX12B	-0.499121	9.9226e-13	negative
LINC01091	ALOX12B	-0.464934	4.85783e-11	negative
MIAT	ALOX12B	0.600299	5.27127e-19	postive
MINCR	ALOX12B	-0.424842	2.7787e-09	negative
NR2F2-AS1	ALOX12B	-0.537872	6.90917e-15	negative
NUTM2B-AS1	ALOX12B	-0.450147	2.29796e-10	negative
PCBP1-AS1	ALOX12B	-0.619947	1.7047e-20	negative
PSMA3-AS1	ALOX12B	-0.608412	1.31552e-19	negative
PSMD6-AS2	ALOX12B	-0.494505	1.72135e-12	negative
RASSF8-AS1	ALOX12B	-0.621297	1.33487e-20	negative
SH3BP5-AS1	ALOX12B	-0.516747	1.12004e-13	negative
THUMPD3-AS1	ALOX12B	-0.640585	3.54096e-22	negative
TMPO-AS1	ALOX12B	0.447025	3.16059e-10	postive
TRG-AS1	ALOX12B	0.514136	1.55981e-13	postive
WDFY3-AS2	ALOX12B	-0.595576	1.1616e-18	negative
A2M-AS1	ALOX12B	-0.56428	1.5962e-16	negative
ADAMTS9-AS2	ALOX12B	-0.407343	1.38641e-08	negative
EP300-AS1	ALOX12B	0.428991	1.87252e-09	postive
FTX	ALOX12B	-0.484731	5.37972e-12	negative
GAPLINC	ALOX12B	0.434411	1.10897e-09	postive
HOTAIR	ALOX12B	-0.492367	2.21537e-12	negative
HOXB-AS1	ALOX12B	-0.528274	2.50915e-14	negative
LINC00113	ALOX12B	-0.454563	1.45605e-10	negative
LINC00294	ALOX12B	-0.499827	9.11338e-13	negative
LINC00623	ALOX12B	-0.44156	5.47881e-10	negative
LINC00665	ALOX12B	-0.485785	4.76603e-12	negative
LINC00847	ALOX12B	-0.562601	2.04864e-16	negative
LINC01355	ALOX12B	-0.444004	4.28931e-10	negative
MAGI2-AS3	ALOX12B	-0.589294	3.25705e-18	negative
MIR181A2HG	ALOX12B	-0.494288	1.766e-12	negative
MIR3945HG	ALOX12B	0.534298	1.12221e-14	postive
OIP5-AS1	ALOX12B	-0.527652	2.72409e-14	negative
OTUD6B-AS1	ALOX12B	-0.441722	5.39104e-10	negative
PINK1-AS	ALOX12B	-0.496855	1.30169e-12	negative
SLC25A21-AS1	ALOX12B	-0.515381	1.33244e-13	negative
SOX9-AS1	ALOX12B	-0.640824	3.37928e-22	negative
STX17-AS1	ALOX12B	-0.56479	1.47915e-16	negative
TUG1	ALOX12B	-0.511884	2.07058e-13	negative
UBR5-AS1	ALOX12B	-0.525115	3.80223e-14	negative
ZBTB11-AS1	ALOX12B	0.505294	4.68808e-13	postive
ZEB1-AS1	ALOX12B	-0.490731	2.68418e-12	negative
ZNF436-AS1	ALOX12B	-0.555029	6.20595e-16	negative
AGAP2-AS1	ALOX12B	0.52012	7.27221e-14	postive
ASB16-AS1	ALOX12B	-0.42578	2.54268e-09	negative
CAPN15	ALOX12B	0.609736	1.04478e-19	postive
FGD5-AS1	ALOX12B	-0.518389	9.08276e-14	negative
FOXP1-IT1	ALOX12B	-0.485389	4.98839e-12	negative
FRMD6-AS1	ALOX12B	-0.454699	1.43557e-10	negative
GABPB1-AS1	ALOX12B	-0.40172	2.27922e-08	negative
GAS1RR	ALOX12B	-0.477088	1.27943e-11	negative
HCP5	ALOX12B	0.43361	1.19895e-09	postive
HLA-F-AS1	ALOX12B	-0.464972	4.83804e-11	negative
LINC00844	ALOX12B	-0.465077	4.78338e-11	negative
LINC00893	ALOX12B	-0.46509	4.77715e-11	negative
LINC00894	ALOX12B	-0.418351	5.0986e-09	negative
LINC00992	ALOX12B	-0.438797	7.20973e-10	negative
LINC01140	ALOX12B	-0.527815	2.66601e-14	negative
LINC01206	ALOX12B	0.406595	1.48188e-08	postive
LINC01315	ALOX12B	-0.463463	5.68891e-11	negative
NPTN-IT1	ALOX12B	-0.527353	2.83361e-14	negative
PITPNA-AS1	ALOX12B	-0.458983	9.16107e-11	negative
PYCARD-AS1	ALOX12B	0.462274	6.45987e-11	postive
TMEM161B-AS1	ALOX12B	-0.501493	7.45224e-13	negative
USP30-AS1	ALOX12B	0.483388	6.27442e-12	postive
ZNF503-AS2	ALOX12B	0.431954	1.40788e-09	postive
AATBC	ALOX12B	-0.484191	5.72368e-12	negative
C12orf80	ALOX12B	0.414851	7.03516e-09	postive
DAXX	ALOX12B	0.406569	1.48537e-08	postive
DNM3OS	ALOX12B	-0.517259	1.04928e-13	negative
FOXN3-AS1	ALOX12B	0.428489	1.96462e-09	postive
HEIH	ALOX12B	-0.432083	1.39035e-09	negative
LINC00482	ALOX12B	0.404694	1.75426e-08	postive
LINC00963	ALOX12B	-0.471686	2.32998e-11	negative
LPP-AS2	ALOX12B	-0.402154	2.1942e-08	negative
NNT-AS1	ALOX12B	-0.532508	1.42777e-14	negative
PAXIP1-AS2	ALOX12B	-0.43418	1.13421e-09	negative
PLCG1-AS1	ALOX12B	-0.456616	1.17503e-10	negative
PSMG3-AS1	ALOX12B	-0.423008	3.30294e-09	negative
RNF139-AS1	ALOX12B	-0.400413	2.55507e-08	negative
THAP9-AS1	ALOX12B	-0.451896	1.91953e-10	negative
UCA1	ALOX12B	0.424169	2.96098e-09	postive
LHFPL3-AS1	ALOX12B	0.448808	2.63557e-10	postive
LINC00339	ALOX12B	-0.410908	1.00664e-08	negative
LINC00472	ALOX12B	-0.414935	6.98134e-09	negative
LINC00592	ALOX12B	0.485362	5.00385e-12	postive
PCAT18	ALOX12B	-0.426167	2.45107e-09	negative
DLEU1	ALOX12B	0.449597	2.43129e-10	postive
LINC00467	ALOX12B	-0.423949	3.02294e-09	negative
LINC01137	AMMECR1	0.684615	3.11428e-26	postive
LINC01215	AMMECR1	0.719332	5.66415e-30	postive
MAPKAPK5-AS1	AMMECR1	-0.621548	1.27525e-20	negative
PGM5-AS1	AMMECR1	-0.644644	1.59563e-22	negative
SH3PXD2A-AS1	AMMECR1	0.806763	1.56453e-42	postive
TPT1-AS1	AMMECR1	-0.539197	5.76424e-15	negative
CARMN	AMMECR1	-0.610744	8.76114e-20	negative
CCDC18-AS1	AMMECR1	-0.654609	2.14048e-23	negative
DUBR	AMMECR1	-0.50289	6.28912e-13	negative
EMX2OS	AMMECR1	-0.735419	6.64124e-32	negative
EPB41L4A-AS1	AMMECR1	-0.503684	5.70904e-13	negative
LINC00173	AMMECR1	-0.643497	2.00118e-22	negative
LINC00518	AMMECR1	0.715554	1.53898e-29	postive
LINC00526	AMMECR1	-0.550604	1.17086e-15	negative
LINC01214	AMMECR1	0.712158	3.72646e-29	postive
LINC01305	AMMECR1	-0.500445	8.45901e-13	negative
LINC01503	AMMECR1	0.643939	1.83426e-22	postive
MIR100HG	AMMECR1	-0.651084	4.39394e-23	negative
NIFK-AS1	AMMECR1	-0.436453	9.08173e-10	negative
PAXIP1-AS1	AMMECR1	-0.529204	2.21829e-14	negative
PRKCQ-AS1	AMMECR1	0.622765	1.02163e-20	postive
RAB11B-AS1	AMMECR1	0.496087	1.42641e-12	postive
TMEM99	AMMECR1	-0.517352	1.03693e-13	negative
TRIM52-AS1	AMMECR1	-0.594616	1.36175e-18	negative
ZNF667-AS1	AMMECR1	-0.552966	8.35257e-16	negative
AGAP11	AMMECR1	-0.628678	3.42922e-21	negative
ANKRD10-IT1	AMMECR1	-0.636748	7.43973e-22	negative
FAM13A-AS1	AMMECR1	-0.502213	6.82851e-13	negative
FGF14-AS2	AMMECR1	-0.589184	3.31535e-18	negative
HYMAI	AMMECR1	-0.418769	4.90502e-09	negative
KLF3-AS1	AMMECR1	-0.40302	2.0335e-08	negative
LINC00667	AMMECR1	-0.497562	1.19622e-12	negative
LINC01094	AMMECR1	0.676554	1.94339e-25	postive
LINC01133	AMMECR1	-0.515527	1.30798e-13	negative
LINC01550	AMMECR1	-0.537435	7.33414e-15	negative
MIR31HG	AMMECR1	0.519593	7.78233e-14	postive
MIR99AHG	AMMECR1	-0.522361	5.44387e-14	negative
PHF1	AMMECR1	-0.631377	2.06752e-21	negative
PRKAG2-AS1	AMMECR1	-0.676195	2.10535e-25	negative
PSMB1	AMMECR1	0.634193	1.21293e-21	postive
PSMB8-AS1	AMMECR1	0.494956	1.63174e-12	postive
RAD51-AS1	AMMECR1	-0.477322	1.24622e-11	negative
RALY-AS1	AMMECR1	0.583475	8.29827e-18	postive
TRAM2-AS1	AMMECR1	-0.503887	5.56892e-13	negative
ZNF790-AS1	AMMECR1	-0.553354	7.89954e-16	negative
ALOX12-AS1	AMMECR1	-0.414027	7.58473e-09	negative
CARD8-AS1	AMMECR1	0.552814	8.53657e-16	postive
DANCR	AMMECR1	0.430871	1.56298e-09	postive
KIFC1	AMMECR1	0.406764	1.45984e-08	postive
LINC00342	AMMECR1	-0.501711	7.25794e-13	negative
LINC01091	AMMECR1	-0.429583	1.76912e-09	negative
MIAT	AMMECR1	0.40684	1.44991e-08	postive
MINCR	AMMECR1	-0.500187	8.72702e-13	negative
NR2F2-AS1	AMMECR1	-0.470482	2.65924e-11	negative
PCBP1-AS1	AMMECR1	-0.575289	2.9983e-17	negative
PSMA3-AS1	AMMECR1	-0.510789	2.37454e-13	negative
PSMD6-AS2	AMMECR1	-0.515529	1.3076e-13	negative
RASSF8-AS1	AMMECR1	-0.428736	1.91877e-09	negative
SH3BP5-AS1	AMMECR1	-0.533804	1.19941e-14	negative
THUMPD3-AS1	AMMECR1	-0.451755	1.94768e-10	negative
TMPO-AS1	AMMECR1	0.475501	1.52742e-11	postive
TRG-AS1	AMMECR1	0.529715	2.07301e-14	postive
WDFY3-AS2	AMMECR1	-0.425921	2.5089e-09	negative
EP300-AS1	AMMECR1	0.582429	9.79847e-18	postive
HOXB-AS1	AMMECR1	-0.552557	8.85759e-16	negative
LINC00113	AMMECR1	-0.402125	2.19975e-08	negative
LINC00623	AMMECR1	-0.448609	2.6897e-10	negative
LINC01089	AMMECR1	-0.537182	7.59155e-15	negative
MAGI2-AS3	AMMECR1	-0.420333	4.24188e-09	negative
MIR3945HG	AMMECR1	0.474929	1.62786e-11	postive
OIP5-AS1	AMMECR1	-0.528331	2.49038e-14	negative
PINK1-AS	AMMECR1	-0.492963	2.06535e-12	negative
SOX9-AS1	AMMECR1	-0.501112	7.80381e-13	negative
STX17-AS1	AMMECR1	-0.447769	2.93025e-10	negative
ZBTB11-AS1	AMMECR1	0.520812	6.65161e-14	postive
ZNF436-AS1	AMMECR1	-0.479952	9.27018e-12	negative
AGAP2-AS1	AMMECR1	0.457365	1.08624e-10	postive
ASB16-AS1	AMMECR1	-0.413019	8.31432e-09	negative
FGD5-AS1	AMMECR1	-0.498834	1.02703e-12	negative
FOXP1-IT1	AMMECR1	-0.473347	1.93985e-11	negative
HCP5	AMMECR1	0.512891	1.82459e-13	postive
INTS6-AS1	AMMECR1	-0.449405	2.47965e-10	negative
LINC00844	AMMECR1	-0.441196	5.68168e-10	negative
LINC00894	AMMECR1	-0.48424	5.6911e-12	negative
LINC01140	AMMECR1	-0.400037	2.64041e-08	negative
LINC01315	AMMECR1	-0.470106	2.77119e-11	negative
NBR2	AMMECR1	-0.422089	3.60013e-09	negative
NPTN-IT1	AMMECR1	-0.568464	8.5166e-17	negative
DAXX	AMMECR1	0.493399	1.96182e-12	postive
KRTAP5-AS1	AMMECR1	0.424535	2.86058e-09	postive
NORAD	AMMECR1	-0.473399	1.92873e-11	negative
NRAV	AMMECR1	0.441543	5.4882e-10	postive
UCA1	AMMECR1	0.438802	7.20552e-10	postive
ZMIZ1-AS1	AMMECR1	-0.41685	5.85608e-09	negative
DIO3OS	AMMECR1	-0.452146	1.87072e-10	negative
LINC00472	AMMECR1	-0.417336	5.59946e-09	negative
LINC00663	AMMECR1	-0.443832	4.36395e-10	negative
LINC01278	AMMECR1	-0.418697	4.93761e-09	negative
MEG3	AMMECR1	-0.465805	4.42257e-11	negative
DLEU1	AMMECR1	0.462693	6.17766e-11	postive
HOXB-AS3	AMMECR1	-0.452444	1.81401e-10	negative
MALAT1	AMMECR1	-0.477058	1.28367e-11	negative
LINC01137	AMPD3	0.697712	1.39745e-27	postive
LINC01215	AMPD3	0.639378	4.47733e-22	postive
MAPKAPK5-AS1	AMPD3	-0.52507	3.82482e-14	negative
PGM5-AS1	AMPD3	-0.695135	2.60779e-27	negative
SH3PXD2A-AS1	AMPD3	0.72923	3.81474e-31	postive
TPT1-AS1	AMPD3	-0.610631	8.93619e-20	negative
CARMN	AMPD3	-0.651328	4.1819e-23	negative
CCDC18-AS1	AMPD3	-0.536107	8.78594e-15	negative
DUBR	AMPD3	-0.508572	3.12901e-13	negative
EMX2OS	AMPD3	-0.679623	9.74547e-26	negative
EPB41L4A-AS1	AMPD3	-0.412408	8.78848e-09	negative
LINC00173	AMPD3	-0.542061	3.88485e-15	negative
LINC00518	AMPD3	0.640443	3.64027e-22	postive
LINC00526	AMPD3	-0.510508	2.45949e-13	negative
LINC01214	AMPD3	0.754606	2.12047e-34	postive
LINC01305	AMPD3	-0.563228	1.86667e-16	negative
LINC01503	AMPD3	0.646545	1.09402e-22	postive
MIR100HG	AMPD3	-0.730325	2.81016e-31	negative
NIFK-AS1	AMPD3	-0.544935	2.60502e-15	negative
PAXIP1-AS1	AMPD3	-0.501205	7.71612e-13	negative
PRKCQ-AS1	AMPD3	0.594029	1.50052e-18	postive
RAB11B-AS1	AMPD3	0.640013	3.95775e-22	postive
TMEM99	AMPD3	-0.461529	6.99373e-11	negative
TRIM52-AS1	AMPD3	-0.593802	1.55767e-18	negative
ZNF667-AS1	AMPD3	-0.596582	9.82636e-19	negative
AGAP11	AMPD3	-0.562167	2.18457e-16	negative
ANKRD10-IT1	AMPD3	-0.546891	1.98022e-15	negative
FAM13A-AS1	AMPD3	-0.464166	5.27597e-11	negative
FGF14-AS2	AMPD3	-0.529797	2.05047e-14	negative
HYMAI	AMPD3	-0.476927	1.3026e-11	negative
KLF3-AS1	AMPD3	-0.507184	3.71537e-13	negative
LINC00667	AMPD3	-0.431944	1.40918e-09	negative
LINC01094	AMPD3	0.598275	7.40735e-19	postive
LINC01133	AMPD3	-0.400859	2.45767e-08	negative
MIR31HG	AMPD3	0.452325	1.83639e-10	postive
MIR99AHG	AMPD3	-0.62045	1.55643e-20	negative
PHF1	AMPD3	-0.519239	8.14456e-14	negative
PRKAG2-AS1	AMPD3	-0.60243	3.67499e-19	negative
PSMB1	AMPD3	0.628066	3.84395e-21	postive
PSMB8-AS1	AMPD3	0.548438	1.59192e-15	postive
RAD51-AS1	AMPD3	-0.453037	1.70601e-10	negative
RALY-AS1	AMPD3	0.508841	3.02643e-13	postive
TRAM2-AS1	AMPD3	-0.606208	1.92538e-19	negative
ZNF790-AS1	AMPD3	-0.445765	3.59095e-10	negative
DANCR	AMPD3	0.500331	8.57661e-13	postive
EBLN3P	AMPD3	-0.401888	2.24603e-08	negative
KIFC1	AMPD3	0.485641	4.84584e-12	postive
LINC00342	AMPD3	-0.484507	5.52005e-12	negative
LINC00899	AMPD3	-0.433201	1.24751e-09	negative
LINC01091	AMPD3	-0.417206	5.66728e-09	negative
MIAT	AMPD3	0.524551	4.09321e-14	postive
NR2F2-AS1	AMPD3	-0.554142	7.05354e-16	negative
PCBP1-AS1	AMPD3	-0.467942	3.50879e-11	negative
PSMA3-AS1	AMPD3	-0.454008	1.54258e-10	negative
PSMD6-AS2	AMPD3	-0.466291	4.19644e-11	negative
RASSF8-AS1	AMPD3	-0.505209	4.73736e-13	negative
THUMPD3-AS1	AMPD3	-0.492607	2.15376e-12	negative
TMPO-AS1	AMPD3	0.497232	1.24443e-12	postive
TRG-AS1	AMPD3	0.425704	2.56101e-09	postive
WDFY3-AS2	AMPD3	-0.476501	1.36613e-11	negative
A2M-AS1	AMPD3	-0.545702	2.3397e-15	negative
EP300-AS1	AMPD3	0.557987	4.03834e-16	postive
GAPLINC	AMPD3	0.42893	1.88337e-09	postive
HOXB-AS1	AMPD3	-0.450102	2.30862e-10	negative
LINC00113	AMPD3	-0.508745	3.06269e-13	negative
LINC00294	AMPD3	-0.524887	3.91723e-14	negative
LINC00847	AMPD3	-0.468648	3.24912e-11	negative
LINC01089	AMPD3	-0.471329	2.42334e-11	negative
LINC01355	AMPD3	-0.432489	1.33675e-09	negative
MAGI2-AS3	AMPD3	-0.538978	5.9398e-15	negative
MIR3945HG	AMPD3	0.470566	2.63484e-11	postive
OIP5-AS1	AMPD3	-0.42288	3.34279e-09	negative
PINK1-AS	AMPD3	-0.459045	9.10112e-11	negative
SLC25A21-AS1	AMPD3	-0.413055	8.28703e-09	negative
SOX9-AS1	AMPD3	-0.536279	8.58325e-15	negative
STX17-AS1	AMPD3	-0.455423	1.33123e-10	negative
ZBTB11-AS1	AMPD3	0.499936	8.99492e-13	postive
ZNF436-AS1	AMPD3	-0.460176	8.07501e-11	negative
ASB16-AS1	AMPD3	-0.413713	7.80507e-09	negative
BOLA3-AS1	AMPD3	-0.411296	9.72019e-09	negative
CAPN15	AMPD3	0.447444	3.0287e-10	postive
FGD5-AS1	AMPD3	-0.487528	3.89722e-12	negative
HCP5	AMPD3	0.455635	1.30208e-10	postive
HLA-F-AS1	AMPD3	-0.41252	8.6998e-09	negative
LINC01140	AMPD3	-0.632393	1.70675e-21	negative
LINC01315	AMPD3	-0.453622	1.60562e-10	negative
PYCARD-AS1	AMPD3	0.52952	2.12734e-14	postive
USP30-AS1	AMPD3	0.451384	2.02353e-10	postive
C12orf80	AMPD3	0.408699	1.22798e-08	postive
DAXX	AMPD3	0.406581	1.48382e-08	postive
DNM3OS	AMPD3	-0.473612	1.88391e-11	negative
LINC00963	AMPD3	-0.435079	1.03905e-09	negative
LINC01010	AMPD3	0.409217	1.17225e-08	postive
PLCG1-AS1	AMPD3	-0.400108	2.62405e-08	negative
PSMG3-AS1	AMPD3	-0.430171	1.67195e-09	negative
UCA1	AMPD3	0.471453	2.39048e-11	postive
LINC00592	AMPD3	0.550244	1.23227e-15	postive
UBXN7-AS1	AMPD3	-0.42981	1.73099e-09	negative
DLEU1	AMPD3	0.463801	5.48681e-11	postive
LINC00958	AMPD3	0.411269	9.74402e-09	postive
TP53TG1	AMPD3	0.404469	1.78945e-08	postive
LINC01137	ANG	-0.73262	1.47311e-31	negative
LINC01215	ANG	-0.67739	1.61141e-25	negative
MAPKAPK5-AS1	ANG	0.7728	5.46361e-37	postive
PGM5-AS1	ANG	0.796247	1.05306e-40	postive
SH3PXD2A-AS1	ANG	-0.79084	8.34151e-40	negative
TPT1-AS1	ANG	0.704077	2.9076e-28	postive
CARMN	ANG	0.565952	1.24307e-16	postive
CCDC18-AS1	ANG	0.668805	1.07005e-24	postive
DUBR	ANG	0.616051	3.43185e-20	postive
EMX2OS	ANG	0.712729	3.21503e-29	postive
EPB41L4A-AS1	ANG	0.66494	2.45908e-24	postive
LINC00173	ANG	0.647896	8.35238e-23	postive
LINC00518	ANG	-0.557446	4.36969e-16	negative
LINC00526	ANG	0.755347	1.68089e-34	postive
LINC01214	ANG	-0.688274	1.33031e-26	negative
LINC01305	ANG	0.634274	1.19439e-21	postive
LINC01503	ANG	-0.644457	1.65588e-22	negative
MIR100HG	ANG	0.723573	1.80871e-30	postive
NIFK-AS1	ANG	0.667715	1.35471e-24	postive
PAXIP1-AS1	ANG	0.687945	1.43664e-26	postive
PRKCQ-AS1	ANG	-0.686072	2.22285e-26	negative
RAB11B-AS1	ANG	-0.669994	8.26432e-25	negative
TMEM99	ANG	0.670172	7.94949e-25	postive
TRIM52-AS1	ANG	0.766105	5.21773e-36	postive
ZNF667-AS1	ANG	0.648466	7.44993e-23	postive
AGAP11	ANG	0.598331	7.33851e-19	postive
ANKRD10-IT1	ANG	0.547765	1.75084e-15	postive
FAM13A-AS1	ANG	0.551064	1.09657e-15	postive
FGF14-AS2	ANG	0.681716	6.05679e-26	postive
HYMAI	ANG	0.515857	1.25438e-13	postive
KLF3-AS1	ANG	0.515349	1.33777e-13	postive
LINC00667	ANG	0.611658	7.46469e-20	postive
LINC01094	ANG	-0.555116	6.12858e-16	negative
LINC01133	ANG	0.580447	1.34026e-17	postive
LINC01550	ANG	0.505067	4.8207e-13	postive
MIR31HG	ANG	-0.553945	7.25658e-16	negative
MIR99AHG	ANG	0.58518	6.32133e-18	postive
PHF1	ANG	0.57809	1.93965e-17	postive
PRKAG2-AS1	ANG	0.538654	6.20888e-15	postive
PSMB1	ANG	-0.546646	2.04939e-15	negative
PSMB8-AS1	ANG	-0.514829	1.42899e-13	negative
RAD51-AS1	ANG	0.556766	4.82425e-16	postive
RALY-AS1	ANG	-0.577482	2.13287e-17	negative
TRAM2-AS1	ANG	0.726539	8.03716e-31	postive
ZBED5-AS1	ANG	0.584318	7.25529e-18	postive
ZNF790-AS1	ANG	0.60493	2.39854e-19	postive
ALOX12-AS1	ANG	0.544324	2.83694e-15	postive
CARD8-AS1	ANG	-0.518163	9.34869e-14	negative
DANCR	ANG	-0.462378	6.38878e-11	negative
EBLN3P	ANG	0.448374	2.755e-10	postive
ITGA9-AS1	ANG	0.464077	5.32678e-11	postive
KIFC1	ANG	-0.467271	3.77398e-11	negative
LINC00342	ANG	0.45143	2.01398e-10	postive
LINC00899	ANG	0.478892	1.04485e-11	postive
LINC01091	ANG	0.503052	6.16615e-13	postive
MIAT	ANG	-0.53132	1.67389e-14	negative
MINCR	ANG	0.528331	2.49043e-14	postive
NR2F2-AS1	ANG	0.568054	9.06014e-17	postive
NUTM2B-AS1	ANG	0.418683	4.94429e-09	postive
PCBP1-AS1	ANG	0.526555	3.14759e-14	postive
PSMA3-AS1	ANG	0.459432	8.73644e-11	postive
PSMD6-AS2	ANG	0.519771	7.60658e-14	postive
RASSF8-AS1	ANG	0.508417	3.18968e-13	postive
SH3BP5-AS1	ANG	0.44522	3.79429e-10	postive
THUMPD3-AS1	ANG	0.564947	1.44491e-16	postive
TMPO-AS1	ANG	-0.491966	2.3223e-12	negative
TRG-AS1	ANG	-0.446424	3.35925e-10	negative
WDFY3-AS2	ANG	0.614005	4.93586e-20	postive
A2M-AS1	ANG	0.565967	1.2403e-16	postive
ADAMTS9-AS2	ANG	0.475	1.61494e-11	postive
EP300-AS1	ANG	-0.471501	2.37799e-11	negative
FAM201A	ANG	0.473239	1.96315e-11	postive
GAPLINC	ANG	-0.461294	7.171e-11	negative
HOTAIR	ANG	0.430698	1.5893e-09	postive
LINC00294	ANG	0.519415	7.96222e-14	postive
LINC00623	ANG	0.522812	5.13412e-14	postive
LINC00665	ANG	0.441551	5.48408e-10	postive
LINC00847	ANG	0.441234	5.66028e-10	postive
LINC01089	ANG	0.47451	1.70542e-11	postive
LINC01355	ANG	0.403887	1.88393e-08	postive
MAGI2-AS3	ANG	0.548688	1.53663e-15	postive
MIR181A2HG	ANG	0.440125	6.32058e-10	postive
MIR3945HG	ANG	-0.568577	8.37237e-17	negative
OIP5-AS1	ANG	0.428631	1.93817e-09	postive
OTUD6B-AS1	ANG	0.478118	1.13979e-11	postive
PINK1-AS	ANG	0.43588	9.60653e-10	postive
SLC25A21-AS1	ANG	0.531825	1.56442e-14	postive
SOX9-AS1	ANG	0.450868	2.13401e-10	postive
STX17-AS1	ANG	0.403613	1.93004e-08	postive
UBR5-AS1	ANG	0.487495	3.91194e-12	postive
ZBTB11-AS1	ANG	-0.495607	1.51036e-12	negative
ZEB1-AS1	ANG	0.475788	1.47927e-11	postive
ZNF436-AS1	ANG	0.53606	8.84228e-15	postive
BOLA3-AS1	ANG	0.45459	1.45191e-10	postive
CAPN15	ANG	-0.481819	7.50229e-12	negative
FGD5-AS1	ANG	0.436214	9.2979e-10	postive
GAS1RR	ANG	0.413733	7.79099e-09	postive
HLA-F-AS1	ANG	0.437462	8.22485e-10	postive
INTS6-AS1	ANG	0.490448	2.77454e-12	postive
LINC00844	ANG	0.445297	3.7652e-10	postive
LINC00893	ANG	0.42995	1.7079e-09	postive
LINC00992	ANG	0.414318	7.38627e-09	postive
LINC01140	ANG	0.543588	3.14303e-15	postive
LINC01206	ANG	-0.428809	1.90527e-09	negative
LINC01315	ANG	0.559015	3.4746e-16	postive
LINC01405	ANG	-0.438897	7.13841e-10	negative
NBR2	ANG	0.417043	5.75269e-09	postive
NPTN-IT1	ANG	0.412901	8.40396e-09	postive
PITPNA-AS1	ANG	0.425693	2.56364e-09	postive
PRR34-AS1	ANG	0.453933	1.55453e-10	postive
PYCARD-AS1	ANG	-0.426453	2.38545e-09	negative
USP30-AS1	ANG	-0.474758	1.65911e-11	negative
C12orf80	ANG	-0.41907	4.7701e-09	negative
FOXN3-AS1	ANG	-0.423307	3.2113e-09	negative
HEIH	ANG	0.430759	1.57996e-09	postive
KRTAP5-AS1	ANG	-0.437505	8.19002e-10	negative
LINC00963	ANG	0.438677	7.29558e-10	postive
LPP-AS2	ANG	0.428442	1.97338e-09	postive
MBNL1-AS1	ANG	0.441195	5.68194e-10	postive
NRAV	ANG	-0.470917	2.53531e-11	negative
PAXBP1-AS1	ANG	0.470963	2.52265e-11	postive
PAXIP1-AS2	ANG	0.43847	7.44611e-10	postive
SMAD5-AS1	ANG	0.407826	1.32786e-08	postive
ST7-AS1	ANG	0.475419	1.54141e-11	postive
ZMIZ1-AS1	ANG	0.478604	1.07925e-11	postive
ADD3-AS1	ANG	0.452652	1.77535e-10	postive
LINC00930	ANG	-0.408121	1.29329e-08	negative
TRHDE-AS1	ANG	0.415318	6.74093e-09	postive
LINC01137	ANKRD33B	-0.678398	1.28484e-25	negative
LINC01215	ANKRD33B	-0.707253	1.30775e-28	negative
MAPKAPK5-AS1	ANKRD33B	0.672209	5.08985e-25	postive
PGM5-AS1	ANKRD33B	0.72955	3.48978e-31	postive
SH3PXD2A-AS1	ANKRD33B	-0.793298	3.28168e-40	negative
TPT1-AS1	ANKRD33B	0.608669	1.2581e-19	postive
CARMN	ANKRD33B	0.55572	5.61562e-16	postive
CCDC18-AS1	ANKRD33B	0.657467	1.18651e-23	postive
DUBR	ANKRD33B	0.559876	3.06246e-16	postive
EMX2OS	ANKRD33B	0.633496	1.38472e-21	postive
EPB41L4A-AS1	ANKRD33B	0.593325	1.68494e-18	postive
LINC00173	ANKRD33B	0.710661	5.48244e-29	postive
LINC00518	ANKRD33B	-0.63482	1.07616e-21	negative
LINC00526	ANKRD33B	0.658095	1.04131e-23	postive
LINC01214	ANKRD33B	-0.601634	4.20614e-19	negative
LINC01305	ANKRD33B	0.555109	6.13431e-16	postive
LINC01503	ANKRD33B	-0.641117	3.19176e-22	negative
MIR100HG	ANKRD33B	0.573782	3.78326e-17	postive
NIFK-AS1	ANKRD33B	0.605353	2.23047e-19	postive
PAXIP1-AS1	ANKRD33B	0.622745	1.02526e-20	postive
PRKCQ-AS1	ANKRD33B	-0.676275	2.06819e-25	negative
RAB11B-AS1	ANKRD33B	-0.596334	1.02406e-18	negative
TMEM99	ANKRD33B	0.61692	2.9383e-20	postive
TRIM52-AS1	ANKRD33B	0.662927	3.77406e-24	postive
ZNF667-AS1	ANKRD33B	0.586165	5.39766e-18	postive
AGAP11	ANKRD33B	0.553375	7.87588e-16	postive
ANKRD10-IT1	ANKRD33B	0.534044	1.16136e-14	postive
FAM13A-AS1	ANKRD33B	0.516751	1.11951e-13	postive
FGF14-AS2	ANKRD33B	0.583954	7.68833e-18	postive
HYMAI	ANKRD33B	0.492691	2.13245e-12	postive
KLF3-AS1	ANKRD33B	0.466225	4.22644e-11	postive
LINC00667	ANKRD33B	0.568421	8.57205e-17	postive
LINC01094	ANKRD33B	-0.691272	6.56337e-27	negative
LINC01133	ANKRD33B	0.535577	9.43996e-15	postive
LINC01550	ANKRD33B	0.581478	1.13908e-17	postive
MIR31HG	ANKRD33B	-0.528059	2.58158e-14	negative
MIR99AHG	ANKRD33B	0.49419	1.78672e-12	postive
PHF1	ANKRD33B	0.619425	1.87351e-20	postive
PRKAG2-AS1	ANKRD33B	0.457031	1.12504e-10	postive
PSMB1	ANKRD33B	-0.534083	1.1552e-14	negative
PSMB8-AS1	ANKRD33B	-0.570694	6.07145e-17	negative
RAD51-AS1	ANKRD33B	0.57139	5.45988e-17	postive
RALY-AS1	ANKRD33B	-0.586824	4.85546e-18	negative
TRAM2-AS1	ANKRD33B	0.541607	4.13633e-15	postive
ZBED5-AS1	ANKRD33B	0.53595	8.97458e-15	postive
ZNF790-AS1	ANKRD33B	0.577963	1.97845e-17	postive
ALOX12-AS1	ANKRD33B	0.450665	2.179e-10	postive
CARD8-AS1	ANKRD33B	-0.533832	1.19496e-14	negative
DANCR	ANKRD33B	-0.519532	7.84396e-14	negative
EBLN3P	ANKRD33B	0.431951	1.40819e-09	postive
ITGA9-AS1	ANKRD33B	0.525316	3.70354e-14	postive
KIFC1	ANKRD33B	-0.470598	2.62556e-11	negative
LINC00342	ANKRD33B	0.470763	2.57865e-11	postive
LINC00899	ANKRD33B	0.439107	6.99195e-10	postive
LINC01091	ANKRD33B	0.508096	3.31912e-13	postive
MIAT	ANKRD33B	-0.451677	1.96349e-10	negative
MINCR	ANKRD33B	0.519217	8.16748e-14	postive
NR2F2-AS1	ANKRD33B	0.463054	5.94382e-11	postive
NUTM2B-AS1	ANKRD33B	0.541	4.49848e-15	postive
PCBP1-AS1	ANKRD33B	0.493169	2.01565e-12	postive
PSMA3-AS1	ANKRD33B	0.427244	2.21252e-09	postive
PSMD6-AS2	ANKRD33B	0.493327	1.97855e-12	postive
RASSF8-AS1	ANKRD33B	0.439949	6.43204e-10	postive
SH3BP5-AS1	ANKRD33B	0.609849	1.02456e-19	postive
THUMPD3-AS1	ANKRD33B	0.485548	4.8979e-12	postive
TMPO-AS1	ANKRD33B	-0.460056	8.17812e-11	negative
TRG-AS1	ANKRD33B	-0.423646	3.11043e-09	negative
WDFY3-AS2	ANKRD33B	0.48197	7.37495e-12	postive
A2M-AS1	ANKRD33B	0.45498	1.39415e-10	postive
ADAMTS9-AS2	ANKRD33B	0.511844	2.08096e-13	postive
EP300-AS1	ANKRD33B	-0.486782	4.24835e-12	negative
FAM201A	ANKRD33B	0.501381	7.55331e-13	postive
FTX	ANKRD33B	0.458993	9.15127e-11	postive
HOXB-AS1	ANKRD33B	0.461189	7.25176e-11	postive
LINC00294	ANKRD33B	0.436388	9.14041e-10	postive
LINC00665	ANKRD33B	0.435288	1.01804e-09	postive
LINC01089	ANKRD33B	0.425903	2.51309e-09	postive
LINC01355	ANKRD33B	0.477455	1.22781e-11	postive
MAGI2-AS3	ANKRD33B	0.43587	9.61666e-10	postive
MIR181A2HG	ANKRD33B	0.541291	4.32104e-15	postive
MIR3945HG	ANKRD33B	-0.464153	5.28299e-11	negative
OIP5-AS1	ANKRD33B	0.406087	1.55044e-08	postive
TUG1	ANKRD33B	0.414454	7.295e-09	postive
ZNF436-AS1	ANKRD33B	0.460313	7.95864e-11	postive
FOXP1-IT1	ANKRD33B	0.429975	1.7038e-09	postive
HLA-F-AS1	ANKRD33B	0.414527	7.24683e-09	postive
INTS6-AS1	ANKRD33B	0.449236	2.52286e-10	postive
MATN1-AS1	ANKRD33B	0.50936	2.83756e-13	postive
PARD3-AS1	ANKRD33B	0.418654	4.95735e-09	postive
PRR34-AS1	ANKRD33B	0.446993	3.17084e-10	postive
HEIH	ANKRD33B	0.447654	2.96485e-10	postive
MBNL1-AS1	ANKRD33B	0.411705	9.36679e-09	postive
NORAD	ANKRD33B	0.420887	4.02835e-09	postive
SMAD5-AS1	ANKRD33B	0.431922	1.41217e-09	postive
ST7-AS1	ANKRD33B	0.43254	1.33024e-09	postive
ZMIZ1-AS1	ANKRD33B	0.401799	2.26367e-08	postive
LINC01137	APOE	-0.578227	1.89853e-17	negative
LINC01215	APOE	-0.640436	3.64485e-22	negative
MAPKAPK5-AS1	APOE	0.594483	1.392e-18	postive
PGM5-AS1	APOE	0.65406	2.39574e-23	postive
SH3PXD2A-AS1	APOE	-0.704083	2.9029e-28	negative
TPT1-AS1	APOE	0.572614	4.52699e-17	postive
CARMN	APOE	0.552426	9.02476e-16	postive
CCDC18-AS1	APOE	0.634418	1.16193e-21	postive
DUBR	APOE	0.485631	4.85093e-12	postive
EMX2OS	APOE	0.568307	8.72022e-17	postive
EPB41L4A-AS1	APOE	0.550493	1.18944e-15	postive
LINC00173	APOE	0.541511	4.19165e-15	postive
LINC00518	APOE	-0.588802	3.52726e-18	negative
LINC00526	APOE	0.562075	2.21449e-16	postive
LINC01214	APOE	-0.550835	1.13284e-15	negative
LINC01305	APOE	0.48276	6.74031e-12	postive
LINC01503	APOE	-0.610739	8.76892e-20	negative
MIR100HG	APOE	0.493294	1.98618e-12	postive
NIFK-AS1	APOE	0.470678	2.60282e-11	postive
PAXIP1-AS1	APOE	0.56574	1.28321e-16	postive
PRKCQ-AS1	APOE	-0.634915	1.05687e-21	negative
RAB11B-AS1	APOE	-0.558406	3.79854e-16	negative
TMEM99	APOE	0.615926	3.50896e-20	postive
TRIM52-AS1	APOE	0.556888	4.73936e-16	postive
ZNF667-AS1	APOE	0.528566	2.41409e-14	postive
AGAP11	APOE	0.488205	3.60297e-12	postive
ANKRD10-IT1	APOE	0.456411	1.20056e-10	postive
FAM13A-AS1	APOE	0.411167	9.83391e-09	postive
FGF14-AS2	APOE	0.542029	3.90206e-15	postive
HYMAI	APOE	0.442989	4.7493e-10	postive
LINC00667	APOE	0.453154	1.68547e-10	postive
LINC01094	APOE	-0.581006	1.22712e-17	negative
LINC01133	APOE	0.438927	7.1173e-10	postive
LINC01550	APOE	0.49214	2.27541e-12	postive
MIR31HG	APOE	-0.511297	2.22848e-13	negative
MIR99AHG	APOE	0.52891	2.30652e-14	postive
PHF1	APOE	0.537679	7.09403e-15	postive
PRKAG2-AS1	APOE	0.440021	6.38623e-10	postive
PSMB1	APOE	-0.494077	1.81081e-12	negative
PSMB8-AS1	APOE	-0.544815	2.64874e-15	negative
RAD51-AS1	APOE	0.468722	3.2232e-11	postive
RALY-AS1	APOE	-0.466067	4.29917e-11	negative
TRAM2-AS1	APOE	0.468619	3.25945e-11	postive
ZBED5-AS1	APOE	0.535522	9.51024e-15	postive
ZNF790-AS1	APOE	0.444708	3.99571e-10	postive
CARD8-AS1	APOE	-0.581773	1.08719e-17	negative
DANCR	APOE	-0.404043	1.85806e-08	negative
ITGA9-AS1	APOE	0.445045	3.86224e-10	postive
KIFC1	APOE	-0.423657	3.1074e-09	negative
LINC01091	APOE	0.453226	1.67299e-10	postive
MIAT	APOE	-0.450763	2.15716e-10	negative
MINCR	APOE	0.459332	8.82958e-11	postive
NR2F2-AS1	APOE	0.45154	1.99134e-10	postive
PCBP1-AS1	APOE	0.402006	2.22277e-08	postive
THUMPD3-AS1	APOE	0.408672	1.23097e-08	postive
TMPO-AS1	APOE	-0.468735	3.21851e-11	negative
TRG-AS1	APOE	-0.530458	1.87782e-14	negative
LINC00847	APOE	0.404361	1.80676e-08	postive
LINC01089	APOE	0.412159	8.98932e-09	postive
MIR3945HG	APOE	-0.487619	3.85623e-12	negative
OIP5-AS1	APOE	0.40176	2.27141e-08	postive
OTUD6B-AS1	APOE	0.417614	5.45762e-09	postive
SOX9-AS1	APOE	0.509028	2.95679e-13	postive
TUG1	APOE	0.404299	1.81656e-08	postive
ZBTB11-AS1	APOE	-0.450959	2.11419e-10	negative
ZNF436-AS1	APOE	0.450952	2.11563e-10	postive
HCP5	APOE	-0.451892	1.92032e-10	negative
LINC00844	APOE	0.440501	6.0883e-10	postive
LINC00992	APOE	0.432444	1.34266e-09	postive
LINC01140	APOE	0.407604	1.35445e-08	postive
LINC01315	APOE	0.446635	3.28824e-10	postive
NBR2	APOE	0.413864	7.69899e-09	postive
PYCARD-AS1	APOE	-0.414144	7.50458e-09	negative
TMEM161B-AS1	APOE	0.41576	6.47303e-09	postive
USP30-AS1	APOE	-0.410804	1.01615e-08	negative
AATBC	APOE	0.509777	2.69387e-13	postive
TRHDE-AS1	APOE	0.404645	1.76188e-08	postive
LINC01137	APOL1	0.71341	2.694e-29	postive
LINC01215	APOL1	0.663908	3.06381e-24	postive
MAPKAPK5-AS1	APOL1	-0.721005	3.61922e-30	negative
PGM5-AS1	APOL1	-0.731976	1.7671e-31	negative
SH3PXD2A-AS1	APOL1	0.769563	1.64204e-36	postive
TPT1-AS1	APOL1	-0.747191	2.07781e-33	negative
CARMN	APOL1	-0.597508	8.42092e-19	negative
CCDC18-AS1	APOL1	-0.577225	2.21995e-17	negative
DUBR	APOL1	-0.574497	3.3888e-17	negative
EMX2OS	APOL1	-0.615762	3.61323e-20	negative
EPB41L4A-AS1	APOL1	-0.643911	1.84427e-22	negative
LINC00173	APOL1	-0.663853	3.10024e-24	negative
LINC00518	APOL1	0.652597	3.23087e-23	postive
LINC00526	APOL1	-0.717341	9.60999e-30	negative
LINC01214	APOL1	0.643514	1.99464e-22	postive
LINC01305	APOL1	-0.598193	7.50942e-19	negative
LINC01503	APOL1	0.688577	1.23905e-26	postive
MIR100HG	APOL1	-0.629685	2.84076e-21	negative
NIFK-AS1	APOL1	-0.705078	2.26306e-28	negative
PAXIP1-AS1	APOL1	-0.753645	2.86316e-34	negative
PRKCQ-AS1	APOL1	0.696859	1.71895e-27	postive
RAB11B-AS1	APOL1	0.643133	2.14978e-22	postive
TMEM99	APOL1	-0.636097	8.43024e-22	negative
TRIM52-AS1	APOL1	-0.70386	3.06962e-28	negative
ZNF667-AS1	APOL1	-0.640051	3.9289e-22	negative
AGAP11	APOL1	-0.509136	2.91752e-13	negative
ANKRD10-IT1	APOL1	-0.58797	4.03592e-18	negative
FAM13A-AS1	APOL1	-0.570864	5.9157e-17	negative
FGF14-AS2	APOL1	-0.602702	3.50858e-19	negative
HYMAI	APOL1	-0.615719	3.64052e-20	negative
KLF3-AS1	APOL1	-0.540116	5.08074e-15	negative
LINC00667	APOL1	-0.618763	2.11087e-20	negative
LINC01094	APOL1	0.518946	8.45621e-14	postive
LINC01133	APOL1	-0.489365	3.1484e-12	negative
LINC01550	APOL1	-0.557773	4.16631e-16	negative
MIR31HG	APOL1	0.603994	2.81525e-19	postive
MIR99AHG	APOL1	-0.63703	7.04751e-22	negative
PHF1	APOL1	-0.501643	7.31755e-13	negative
PRKAG2-AS1	APOL1	-0.575749	2.79224e-17	negative
PSMB1	APOL1	0.501697	7.26989e-13	postive
PSMB8-AS1	APOL1	0.604162	2.73534e-19	postive
RAD51-AS1	APOL1	-0.640272	3.76321e-22	negative
RALY-AS1	APOL1	0.524526	4.10696e-14	postive
TRAM2-AS1	APOL1	-0.609769	1.03889e-19	negative
ZBED5-AS1	APOL1	-0.605772	2.07551e-19	negative
ZNF790-AS1	APOL1	-0.573253	4.10428e-17	negative
ALOX12-AS1	APOL1	-0.539987	5.17165e-15	negative
CARD8-AS1	APOL1	0.479214	1.00754e-11	postive
DANCR	APOL1	0.423473	3.16168e-09	postive
EBLN3P	APOL1	-0.534187	1.13918e-14	negative
ITGA9-AS1	APOL1	-0.596493	9.97454e-19	negative
KIFC1	APOL1	0.552645	8.74661e-16	postive
LINC00342	APOL1	-0.522992	5.01552e-14	negative
LINC00899	APOL1	-0.530261	1.92755e-14	negative
LINC01091	APOL1	-0.495895	1.45953e-12	negative
MIAT	APOL1	0.581052	1.21826e-17	postive
MINCR	APOL1	-0.495893	1.45982e-12	negative
NR2F2-AS1	APOL1	-0.496186	1.40982e-12	negative
NUTM2B-AS1	APOL1	-0.547442	1.83222e-15	negative
PCBP1-AS1	APOL1	-0.527942	2.62175e-14	negative
PSMA3-AS1	APOL1	-0.563018	1.92564e-16	negative
PSMD6-AS2	APOL1	-0.506607	3.98935e-13	negative
RASSF8-AS1	APOL1	-0.58113	1.20336e-17	negative
SH3BP5-AS1	APOL1	-0.496789	1.31202e-12	negative
THUMPD3-AS1	APOL1	-0.606248	1.91228e-19	negative
TMPO-AS1	APOL1	0.517124	1.06751e-13	postive
TRG-AS1	APOL1	0.452554	1.79342e-10	postive
[truncated: 69,170 more rows]
