# Supplementary material for: Integrated analysis of immune-related long noncoding RNAs as diagnostic biomarkers in psoriasis
Source: PeerJ. 2021 Mar 8;9:e11018. doi: 10.7717/peerj.11018 (PMC7950217; doi:10.7717/peerj.11018)
Supplement: Supplemental Information 5 — The full tables of LASSO results. [file peerj-09-11018-s005.csv]

	group	LINC01137	LINC01215	MAPKAPK5-AS1	PGM5-AS1	SH3PXD2A-AS1	TPT1-AS1	CARMN	CCDC18-AS1	DUBR	EMX2OS	EPB41L4A-AS1	LINC00173	LINC00518	LINC00526	LINC01214	LINC01305
GSM337197	Control	-0.194244147	0.006913392	-0.024315997	0.106216456	-1.042751275	0.139063639	0.227203931	0.076206383	-0.056407778	0.309853556	-0.400722889	-0.013894008	-0.175973889	0.016576556	-0.722650136	0.069591731
GSM337198	Control	0.060951558	-0.312305278	0.06721645	0.604168081	-1.002962589	0.101342117	0.251226964	0.137383664	0.075940894	-0.083552525	0.525594942	0.236014136	-0.003898019	0.293835947	-0.157249639	0.047494744
GSM337199	Control	-0.390597161	-0.098209553	0.042732731	0.439133778	0.007335478	0.245578978	0.420721386	-0.281734481	0.249926458	0.376897911	0.515625544	0.268953308	-0.098845303	0.409972639	0.003784497	0.265618581
GSM337200	Control	-0.26476505	-0.227951578	0.111840922	0.483939206	-1.311135075	0.177601239	0.747479853	0.212218536	-0.001558342	0.050317181	0.305930122	0.119972481	-0.359594019	0.2245312	-0.200774022	0.265618581
GSM337201	Control	-0.453259681	-0.130148103	0.083852664	0.633762319	-0.796982117	0.476371672	1.330328422	0.136115636	0.555517569	0.315898211	0.383567489	0.351307461	-0.142579308	-0.030475725	-0.303677464	0.844876567
GSM337202	Control	-0.211851458	-0.07774675	-0.040962928	0.538502642	-0.935910286	-0.029875861	0.021950814	0.059658244	0.078782122	-0.140978404	-0.140797667	0.011362725	-0.00641685	0.0848131	0.057221528	0.265330107
GSM337203	Control	-0.739891211	-0.185390586	0.672097669	0.252761894	-0.680627961	0.125234047	0.102347772	0.290474554	-0.130606181	0.168562686	0.367824917	0.509452772	0.010637744	0.218857786	-0.156758322	0.241658778
GSM337204	Control	-0.21327115	-0.140598025	0.054870947	0.702845908	-0.790997858	0.018829792	0.184137936	0.095866128	-0.008138817	0.202121258	0.137684856	0.116388792	-0.217468372	0.1268374	-0.011821769	0.337831667
GSM337205	Control	-0.348491942	-0.219293989	0.340136189	0.235561614	-1.091878358	0.036271761	0.141689711	0.384392514	0.452144264	-0.011657903	0.861296661	0.647139203	-0.097993458	0.336390181	-0.564605889	0.859542222
GSM337206	Control	-0.238943422	-0.070045161	0.164045944	0.747479853	-1.038784667	0.279090311	0.316633403	0.841607969	0.330732644	0.360589328	0.0157452	0.500149561	-0.191773006	0.297807672	-0.16242445	1.122443125
GSM337207	Control	-0.036727217	0.009369094	-0.020155506	0.155849181	-0.238441236	0.258485139	0.553021922	0.237526678	0.194073375	0.482523097	0.016860528	0.280745769	-0.182906286	0.044123669	-0.215293619	0.669942828
GSM337208	Control	-0.146756208	-0.450143839	0.026828947	0.367380078	0.055719456	0.139805542	-0.091175506	0.193182319	-0.114992925	-0.040346572	-0.073074458	0.115596397	-0.543955658	-0.506126561	-0.191720511	-0.211091803
GSM337209	Control	-0.614600197	-0.219705622	0.137347469	0.131904206	-0.565056111	0.0631117	-0.599686533	0.035533792	0.075288592	-0.180193694	-0.221432347	0.538074367	-0.144329575	-0.037259725	-0.482524339	-0.169177775
GSM337210	Control	-0.117056647	0.009968811	-0.097887794	0.2837999	-0.884414469	0.163224481	0.328947806	-0.128018556	0.030577769	0.063516578	-0.029211061	0.065260267	-0.049329772	-0.097777356	0.088383958	0.599550369
GSM337211	Control	-0.551802756	-0.284015111	0.056955128	0.40977355	-1.020083778	0.060206719	-0.298524864	0.394828772	0.152149994	0.038353614	-0.069860028	0.036271761	0.250056544	-0.150781358	0.091671986	0.211992542
GSM337212	Control	-0.614022889	-0.216705425	0.135963789	0.119237629	-0.655397336	0.266484311	0.156445225	0.250125722	0.880502461	-0.017001222	0.349601958	0.183847503	0.024743169	0.173481306	0.107471047	1.050747933
GSM337213	Control	-0.487882183	-0.058492325	0.231008025	0.291757094	-0.213697578	0.038333192	0.513198289	-0.005647419	0.080112947	-0.166689217	0.325456631	-0.105708194	-0.006501819	0.233272203	-0.067772217	0.333373031
GSM337214	Control	-0.255781756	-0.263734367	0.097814744	0.533134803	-0.769012417	0.303029269	0.208494175	0.333955994	0.143104247	-0.000216903	0.126199219	0.181252272	-0.164423056	0.160515478	-0.449196189	1.036992386
GSM337215	Control	-0.534628253	-0.036129806	0.141882197	0.669174414	0.117271106	0.143032936	0.45033815	-0.118878728	0.109339897	-0.023452417	0.758638342	0.026946072	0.021319203	0.406073297	-0.364010367	0.929122278
GSM337216	Control	-0.154072817	-0.456640547	0.065286244	0.317061328	-0.584657933	-0.055590206	0.278326031	0.042078919	0.267045519	0.125535697	-0.067497561	0.280917603	-0.107026578	0.179689275	-0.308483642	0.257425508
GSM337217	Control	-0.444174494	-0.283686889	0.188255828	0.420921744	-0.620144672	0.041637089	0.02345925	-0.015233731	0.587397983	0.078944486	1.009549878	-0.076681861	-0.102875325	0.032308469	-0.014609606	0.072405997
GSM337218	Control	-0.733260319	-0.389806944	0.084381486	0.331558703	-0.982517039	-0.032575094	0.136775475	0.453632578	0.568453411	0.616187664	0.100010022	0.040908861	-0.090663672	-0.074579019	-0.185867531	0.309354408
GSM337219	Control	-0.365222322	-0.285869767	0.093629931	-0.087822754	-1.351868869	0.019303178	-0.033243561	-0.012654597	0.734057247	0.221762164	0.383746136	0.072171061	-0.097668589	0.068495608	-0.046654342	0.684516561
GSM337220	Control	-0.481367353	-0.265883086	-0.025246056	0.443187492	-0.046888803	0.207959414	0.384870017	0.164640728	0.228507961	0.493917417	0.247150278	0.287060247	-0.052465025	0.370552617	-0.121251161	0.270302003
GSM337221	Control	0.006599472	-0.287407394	0.163442031	0.127052608	-0.517111314	0.070726333	-0.011533108	0.298757867	-0.079889528	0.079401889	-0.118936708	0.266246211	-0.073584172	0.515625544	-0.356905947	0.614907819
GSM337222	Control	-0.449673372	-0.029682578	0.059974594	0.190994172	-0.5522602	0.215459242	0.324859164	0.157450483	0.600046214	0.594698394	0.026128558	-0.050752575	-0.051205675	0.202559469	-0.456423322	0.664682678
GSM337223	Control	0.175170919	0.081141497	0.546885025	0.344271356	-0.311225736	0.152915656	-0.320313481	-0.090813828	-0.100794458	0.173073969	0.131487417	-0.060760478	-0.009582422	0.684516561	-0.247146494	-0.171220064
GSM337224	Control	-0.105489589	-0.270952681	0.207742833	0.344142825	-0.989038864	0.012864114	0.090337922	-0.144484356	-0.021616183	0.046361775	0.483398861	0.334682225	-0.098764597	0.461543775	-0.745389747	-0.011269133
GSM337225	Control	-0.276286994	-0.119414622	0.015638981	0.824688436	-0.089410269	0.095525958	0.759728233	0.223218014	0.015297286	0.456221511	-0.034397833	0.227324911	-0.169707111	0.106335314	-0.725765617	0.931670731
GSM337226	Control	-0.392902817	0.092042186	0.204785131	-0.123356219	0.213784672	0.376247189	0.111906511	-0.353083244	0.042078919	0.030773708	0.377664542	0.301254481	-0.048158036	0.465673781	-0.233726769	-0.054904236
GSM337227	Control	-0.098708683	-0.139693586	0.024723308	0.034766792	-0.453727147	0.175859528	0.453632578	0.219737011	0.325704144	0.283711644	-0.155378233	0.292674881	-0.081231036	-0.195459594	-0.216370486	-0.157283703
GSM337228	Control	0.2620654	-0.144419456	0.102442428	0.468066867	-0.410315989	0.223928678	0.931670731	0.301945353	-0.256791769	-0.106964375	0.083338289	0.339885225	-0.016298964	0.142828533	-0.250717644	-0.119909136
GSM337229	Control	-0.181440322	-0.062904025	0.048955156	0.300556597	-0.302153897	0.275733872	0.154039772	-0.021882567	0.066016978	0.209589717	-0.163493872	-0.0376211	-0.156345747	0.193238611	-0.319845322	0.426912411
GSM337230	Control	-0.027044528	-0.258627436	0.160515478	0.305930122	0.161692806	0.157654194	0.390003267	0.333000278	0.145420392	-0.075118092	-0.364832231	0.150260883	-0.079691439	0.27446425	-0.590713706	0.304837253
GSM337231	Control	-0.259536633	-0.320522411	0.115303336	0.338950772	-0.567520208	0.10630615	0.430023839	0.276617025	0.394997997	0.201665269	0.110601661	0.230686317	-0.300615961	0.234113603	-0.268094214	0.89145585
GSM337232	Control	-0.225741256	-0.3226989	0.158880381	0.235186869	-1.091878358	0.190298111	-0.043124383	0.098797008	0.329552794	0.032901031	0.038121392	0.21892375	-0.254566639	0.294494619	-0.413429947	0.1540811
GSM337233	Control	-0.358639175	-0.293763169	0.214290281	0.725970917	-0.485754803	-0.030621797	0.271190092	0.351819064	0.520809236	0.075390575	0.606402656	0.300860081	-0.331955939	0.277699475	-0.875513792	0.007660856
GSM337234	Control	0.171787247	-0.211466347	0.116549494	0.433663689	-1.147972214	0.307712622	0.05810065	0.024700911	0.044557603	-0.070997731	0.039098306	0.28808035	-0.114732744	0.582666681	-0.352679778	0.531334725
GSM337235	Control	-0.301573483	-0.112115356	0.021531489	0.835557786	-0.712190244	0.154811267	0.059585142	0.182303792	-0.047964031	-0.025122917	0.223600728	0.582666681	-0.095340861	0.315378447	0.050821125	0.206087264
GSM337236	Control	-0.480736608	-0.610347547	0.267909933	0.139700022	-0.982517039	0.059882219	0.247150278	0.069618511	0.285596819	0.429154008	0.361281375	0.264911711	-0.266280803	0.196132303	-0.672349672	-0.15472025
GSM337237	Control	-0.250643919	-0.495298358	-0.015036775	-0.214032281	-1.020083778	0.049581697	0.376573053	0.2693625	0.085706842	0.258726956	0.033308131	0.299479064	-0.246703664	0.038398033	-0.253833292	0.253122894
GSM337238	Control	-0.593884497	-0.258424225	0.203558464	0.306223247	-0.544399244	0.182837258	0.117471378	-0.008640219	0.358706417	0.456967367	0.387101944	0.119796778	-0.126448989	0.291170078	-0.332418064	1.081378978
GSM337239	Control	0.373658039	-0.437377578	0.301055086	0.267122928	-0.637200136	-0.157768278	-0.102131942	0.01166045	0.121344178	0.005008319	0.328586681	-0.10666194	-0.062859783	0.352085556	-0.235189253	-0.142880186
GSM337240	Control	-0.265738297	-0.438916003	0.253707981	0.273928892	-0.816934031	0.300448372	0.265772097	-0.274281922	0.422763242	0.318337547	0.460230633	0.209356792	-0.215129614	0.396397717	-0.257278181	0.895432136
GSM337241	Control	-0.283438586	-0.352432364	0.094619772	0.436094417	-0.465508675	-0.081884878	0.727937286	0.446814917	-0.061775253	0.422337294	0.046765942	-0.028068819	-0.163904036	0.214577111	-0.215344508	-0.132024336
GSM337242	Control	-0.587647439	-0.50948285	0.740272497	0.194123339	-1.100950444	0.054094353	0.066371706	0.526335042	0.204672936	0.191295347	0.831475769	0.341504808	-0.162075267	0.539690297	-0.318192267	0.857925519
GSM337243	Control	-0.671576253	-0.299512714	0.119552156	0.459962772	-1.038784667	0.163316486	0.246937478	0.062550664	0.298179139	0.350931469	0.245358528	0.222476278	-0.082058231	0.415187675	-0.117638033	0.952001672
GSM337244	Control	-0.585672031	-0.578493581	0.066724642	0.522255394	-1.249182781	0.080471469	0.4710555	-0.017509083	0.098169342	0.624840756	0.030382525	0.258570189	-0.2430983	0.324859164	-0.444595361	0.660194233
GSM337245	Control	-0.160067817	-0.414422969	0.055906761	0.507518172	-0.775592819	-0.016463989	0.252974733	0.162708297	0.026966008	0.457988314	0.351064425	0.205986192	-0.302543694	0.400121275	-0.257066189	-0.403938797
GSM337246	Control	-0.451159867	-0.348743642	0.037536397	0.342636519	-0.659999153	0.159807875	0.401701783	-0.025069236	0.029644981	0.230878361	-0.215666453	0.030187017	-0.147164078	0.367380078	-0.266354097	0.399934408
GSM337247	Control	-0.295166644	-0.266048811	0.252392094	0.187484656	-0.605994067	0.291845625	-0.004348028	0.037471506	0.345562869	0.037116075	0.533134803	0.210692858	-0.003958408	0.417729894	0.217765053	0.620391014
GSM337248	Control	-0.853830842	-0.258145931	0.221939872	0.600496756	-0.789637869	0.243312769	0.343490672	0.248928569	0.319757239	0.210453686	0.542481578	0.454568894	0.058230219	0.703721361	-0.076991875	0.89145585
GSM337249	Control	0.288441267	-0.528870683	-0.074843086	0.295582547	-0.780693972	-0.149153961	0.301150564	0.189952281	0.019367828	0.337965817	-0.17078595	0.017367625	-0.149542686	0.072357483	-0.076079733	-0.1806978
GSM337250	Control	-0.671576253	-0.26643195	0.106734344	0.736932053	-0.909961122	0.1585001	0.808735064	0.199701358	0.598502283	0.241658778	0.244089778	0.477154836	-0.127489436	0.140386511	-0.051840714	2.094626089
GSM337251	Control	-0.7677063	-0.422888442	-0.074627239	0.484547464	-0.56276095	0.147742853	0.428299614	0.158999789	0.187199319	0.675268133	-0.207094933	0.105370681	-0.109042189	0.117471378	-0.545933606	0.493917417
GSM337252	Control	-0.562308536	-0.342085497	0.105621056	0.531034658	-0.8733234	0.144761164	0.466420856	0.483097383	0.282769992	0.658741156	0.450559311	0.246504869	-0.139156172	0.254715264	-0.395009442	0.288360306
GSM337253	Control	-0.738746694	-0.393419094	0.163136736	0.330016525	-1.499405561	0.132201156	0.047563964	0.305828108	-0.244885694	0.237989642	0.587397983	0.202068683	-0.357953083	0.148282147	-0.211254486	0.049677086
GSM337254	Control	-0.448269814	-0.625229114	0.198622994	-0.389806944	-1.046984581	0.197476422	0.130339008	-0.069528858	0.448221261	0.238938239	0.075912539	-0.202593697	-0.148049911	0.296071517	-0.497868861	0.210804089
GSM337255	Control	-0.648177833	-0.540688575	0.140464819	0.144965278	-1.211056581	-0.011412008	0.287060247	0.130732336	0.226769325	0.42894245	0.327812178	-0.018875039	-0.235801403	0.213784672	-0.409161375	0.751964619
GSM337256	Control	-0.233007094	-0.461896369	0.246159811	0.739135817	-0.481639544	0.243801133	0.235745822	0.4200984	-0.030073081	0.492819714	0.402635703	0.182144856	-0.245965167	0.364623083	-0.340793464	-0.279150681
GSM337257	Control	-0.650934156	-0.385172392	0.070511317	0.572942672	-0.804580736	0.140117497	0.288903153	0.05038695	0.329891075	0.333126622	0.127967236	0.115821992	-0.262214083	0.245211681	-0.472510844	0.453632578
GSM337258	Control	-0.841116222	-0.620144672	-0.192456083	-0.287230836	-1.038784667	-0.087955658	-0.191720511	-0.151919103	0.154725197	0.375488156	0.013252103	-0.190512819	-0.296613528	-0.184149497	-0.432476933	-0.411272939
GSM337259	Control	-0.224711794	-0.473894236	-0.056100681	0.115303336	-0.633282625	-0.001191569	0.081062014	0.199646783	0.027407825	0.522578658	0.083065144	-0.002193314	-0.297700075	-0.199628292	-0.296108426	0.103081478
GSM337260	Control	-0.324100144	-0.2650691	-0.072098744	0.490377619	-0.888520064	0.425500142	0.194412092	0.433443169	0.078944486	0.430226558	-0.1807867	0.329406122	-0.242391381	-0.244948656	-0.507551397	0.519810639
GSM337261	Control	-0.214192867	-0.265668931	0.148842211	-0.358091053	-0.113480839	-0.056511206	0.036835839	0.021890236	-0.166727628	0.257355661	0.095666047	0.286336294	-0.255932247	-0.048030625	-0.376436433	-0.130083181
GSM337262	Control	-0.512656886	-0.432897942	0.313250464	0.304247978	-0.757391103	0.139291256	0.504663128	0.492819714	0.671408417	0.147354511	0.475834417	-0.002127053	-0.309775508	0.322623219	-0.623302997	1.081378978
GSM337263	Control	-0.935910286	-0.201682575	0.078531822	0.307402042	-0.296700589	0.228571203	0.645736761	-0.039208522	-0.312811225	0.057585272	0.052154692	0.185253583	-0.015826375	0.298459558	0.036401917	1.554601997
GSM337264	Control	-0.237454975	-0.472798286	0.146109131	0.772734492	-1.483797497	0.269848189	0.066774086	0.759728233	0.268160506	0.297606775	0.503036819	0.110159183	-0.118171083	0.615503564	0.088573397	-0.043992008
GSM337265	Control	-0.277258422	-0.411649325	-0.033404858	-0.448060342	-0.912383511	-0.130829606	0.03869745	-0.107626525	0.281506978	0.478811642	0.080602542	-0.262882528	-0.017690556	0.353690717	-0.215498797	0.141806297
GSM337266	Control	-0.335500414	-0.145338869	-0.011942264	0.042279161	-0.648177833	-0.094332764	0.138180847	0.137566825	0.054481872	0.244089778	-0.120983117	-0.048959261	-0.14958075	-0.202066178	-0.180491842	-0.136376396
GSM337267	Control	-0.159260731	-0.006395997	0.063165925	0.740272497	-0.850173311	-0.042172086	-0.015122831	0.073647875	0.108975347	0.328361656	0.286691992	0.236352678	-0.062446439	0.265931922	-0.255098897	0.218561247
GSM337268	Control	0.100223022	-0.384191294	0.260157167	0.443664211	-0.976375869	0.28714625	0.062843722	0.190903686	1.269642131	0.330352639	0.722236028	0.081629492	-0.051116594	0.104001042	-0.398208031	0.099507056
GSM337269	Control	-0.218918772	-0.302816731	0.055719456	0.175216542	-0.886385936	-0.005754772	0.337364369	0.535397603	0.376573053	0.571094789	0.020832058	-0.044689906	-0.071325031	0.118641664	-0.226092908	0.373170453
GSM337270	Control	-0.435175425	-0.403398017	0.420721386	0.055216272	-1.385631581	0.151311706	0.350798336	0.580679597	0.199805628	0.776373761	0.256529353	0.022036406	-0.374943572	0.286969878	-0.493396017	-0.179036614
GSM337271	Control	-0.137118792	-0.208742467	0.088437219	-0.026819114	-0.459140914	-0.153837769	0.140315153	0.195657356	-0.086938008	0.411071264	0.052902481	-0.044127519	-0.156345747	0.012168947	-0.164642183	-0.195220189
GSM337272	Control	-0.935910286	-0.301573483	0.254407211	0.530680342	-1.204282944	0.125234047	0.271769869	-0.020636906	0.438644689	0.348765569	0.259422853	0.110919556	-0.099952547	0.296541933	-0.335385094	0.901212211
GSM337273	Control	-0.143675986	-0.269742978	0.213784672	0.434139608	-1.204282944	0.066187783	-0.075511183	-0.036238078	0.243102303	0.568453411	0.477942108	0.105313053	-0.11374	-0.011103411	-0.515400158	0.724092669
GSM337274	Control	-0.17546875	-0.254566639	0.234504972	0.139700022	-1.100950444	0.151710014	-0.037917194	-0.014155936	0.042670633	0.612718911	0.285596819	-0.119617578	-0.100160997	0.215751403	-0.312596592	0.276255267
GSM337275	Control	-0.666897094	-0.10522045	0.416797156	0.506862464	-0.476713828	0.207450553	0.157989667	0.154199108	0.247216222	-0.088454869	0.239376397	0.201843511	-0.050364711	0.610470878	-0.299234992	-0.101871525
GSM337276	Control	-0.270287247	-0.298350289	-0.017426078	0.058230219	-0.783591192	-0.039591206	-0.005835619	0.80603835	-0.133982333	0.191856442	0.084733008	0.105370681	-0.167350264	0.174126917	-0.402681656	-0.454718017
GSM337277	Control	-0.719541497	-0.535829214	0.070185219	0.012838836	-1.016923378	-0.072682406	-0.054279244	0.057388672	-0.462877103	-0.072144089	-0.167463244	0.437660164	0.025237258	-0.008010394	-0.269271392	-0.026646374
GSM337278	Control	-0.729987178	-0.342207242	0.059045294	0.606402656	-1.341046392	0.211511876	0.025409614	0.344002214	0.408848742	0.174268997	0.276082111	-0.037474072	-0.043704028	0.372670364	-0.374224794	0.826139742
GSM337279	Control	-0.735308608	-0.360111342	0.421317814	0.613848997	-0.808916089	0.033778781	0.3978043	0.509814678	0.557699147	0.276847297	0.346894972	0.598976639	-0.164223292	0.376573053	-0.391774639	0.306928383
GSM337280	Control	0.084586039	-0.275897706	0.178564242	0.285123322	-1.087498703	0.045025014	-0.015886561	0.077422106	0.053955139	0.025870914	0.081495978	0.009101361	-0.2718589	-0.080930056	-0.223012914	0.226207656
GSM337281	Control	-0.188431164	-0.266048811	-0.044251839	0.544556475	-1.852586108	0.027160369	0.047452942	-0.005793817	0.333740803	0.373816081	0.160056181	0.023997125	-0.169417519	0.220643006	-0.090456703	0.408680047
GSM337282	Control	-0.469375703	-0.193914903	0.150416069	0.48136865	-0.992303844	0.131377703	0.743427219	0.333740803	0.924898667	0.373978647	0.616804475	0.159273618	-0.204407017	0.820107042	-0.263404739	0.675268133
GSM337283	Control	0.684516561	0.194980081	-0.136719358	-0.200185319	0.746480997	-0.139985614	-0.065961006	0.290521217	-0.138471528	0.095083213	0.047429125	-0.149715669	0.225219392	-0.319598408	0.021309246	-0.184976531
GSM337284	Control	-0.461380906	-0.358091053	0.075523392	-0.191584925	-0.850173311	-0.068368175	0.266560242	0.617430706	0.686935606	0.418282711	-0.103288717	0.026807161	-0.050902453	0.092661303	-0.103236728	-0.245269975
GSM337285	Control	-0.432072361	-0.210782967	0.168602908	-0.166727628	-1.105472028	-0.227951578	0.150338861	-0.108253158	-0.252900069	0.211476436	0.112930358	-0.178379869	-0.215778672	-0.085845861	-0.170299381	-0.080504881
GSM337286	Control	-0.024197642	-0.257208819	0.354364372	0.023289167	-0.800229306	0.159807875	0.092436408	0.545647897	0.872284122	0.369996031	0.776373761	0.152759422	-0.047984825	0.454788603	-0.042686331	0.439570786
GSM337287	Control	-0.088904475	-0.092231911	-0.044045189	-0.116277333	-0.687473256	-0.090299511	-0.013428111	0.105621056	-0.169376369	0.158547583	-0.082105644	0.011616728	-0.060216381	-0.099759375	-0.086864847	-0.096943031
GSM337288	Control	0.010008811	-0.351215225	0.199914911	0.405330386	-0.608998561	0.164169614	0.190504844	0.034089261	0.579220569	0.393829467	-0.173095206	0.112238033	0.439353594	0.097232436	0.177488389	0.911489958
GSM337289	Control	-0.174722683	-0.297799339	-0.118655081	0.304337656	-0.534270872	-0.025387014	-0.070785383	0.347562189	0.627781417	0.234113603	-0.036727217	0.041218244	-0.157435894	-0.222280594	-0.055901314	0.664006456
GSM337290	Control	-0.44479945	-0.316167183	0.057710889	0.591978333	-1.064556111	0.136227464	0.457495211	0.383746136	0.7629064	0.363499244	0.130235094	-0.087653067	-0.147164078	0.089408086	-0.214963258	0.478811642
GSM337291	Control	-0.460904097	-0.415589919	0.053860397	1.143890208	-1.198315797	0.082013014	1.289330153	0.415396572	0.451672881	0.391833128	0.154765539	0.433443169	-0.186996906	-0.049757825	-0.114907411	0.686935606
GSM337292	Control	-0.595044547	-0.443057639	0.260471675	0.241594844	-0.229747125	0.091687554	-0.404646239	0.224475797	0.423611933	0.095634669	0.704589483	-0.069577292	-0.207575294	0.369548136	0.042690444	-0.268094214
GSM337293	Control	-0.935910286	-0.342085497	0.044932447	0.358445347	-0.966797881	-0.0546474	0.252906058	0.121167969	0.052105256	0.464316114	0.346489508	0.614345983	-0.238566369	0.025217042	-0.037736919	0.854369144
GSM337294	Control	-0.516775661	-0.365391533	0.301451258	0.094921678	-0.863003489	-0.028742711	-0.521912914	0.486278489	0.40977355	-0.119909136	0.136073478	0.573463244	-0.171547158	0.237333125	0.128706328	0.076233517
GSM337295	Control	-0.736462886	-0.247013872	0.231576944	0.532016267	-0.566005711	0.025108736	0.646417719	0.196075717	0.530680342	0.152993961	0.521189022	0.559812233	-0.192500736	0.298961575	-0.293025197	-0.028851297
GSM337296	Control	-0.76369415	-0.352933942	0.127374775	0.725013908	-0.695382122	-0.011125961	0.234969039	-0.017837294	-0.001326525	0.258808767	0.025473119	0.457495211	-0.129807614	0.278755386	-0.105085017	0.311281678
GSM337297	Control	0.287668978	-0.166645136	-0.022199493	0.508824958	-0.575107508	0.075390575	0.291666283	0.244160017	0.045293586	-0.188138183	0.254334714	0.197998292	-0.130473531	0.443911981	0.051007189	0.225480669
GSM337298	Control	0.095694789	-0.039440956	0.229330578	0.030469753	-0.665308503	0.210284881	-0.186405356	-0.420626256	-0.21016645	-0.558720225	1.127385139	-0.118655081	0.066594944	0.663317172	-0.365391533	-0.175130417
GSM337299	Control	-0.57077625	-0.227837147	0.112007389	0.815950856	-0.895865281	0.318105886	0.461277536	0.140133844	0.110894072	-0.055350653	0.396579233	0.157820781	-0.115074528	0.542083642	-0.437262819	0.112420361
GSM337300	Control	-0.035732481	-0.398033672	0.204067639	0.061560413	-0.844415447	0.017092944	-0.189874283	-0.062226592	-0.066680656	-0.249322456	0.597457508	0.115538928	-0.217031317	0.332516856	0.21649615	-0.241748389
GSM337301	Control	-0.738746694	-0.306270014	0.174407408	0.667664733	-1.241800497	0.1682844	0.594698394	0.367091769	0.483939206	0.054749353	0.213013883	0.057151231	-0.233665267	0.143486181	-0.532735339	0.641251097
GSM337302	Control	-0.450879028	-0.576553739	-0.0097904	0.210284881	-0.158442244	0.046384236	-0.022778697	0.021588536	0.135236314	0.449120689	-0.591241106	-0.043470375	-0.080259567	-0.082081556	-0.237454975	0.383921972
GSM337303	Control	-0.178863736	-0.444595361	0.258411817	0.316633403	-0.989038864	0.063493233	0.376115442	0.479106494	0.053166372	0.102802947	-0.155235508	1.074131075	-0.124034856	0.153996567	-0.266585953	-0.361565992
GSM337304	Control	-0.254436628	-0.705962036	0.171142067	0.394492603	-0.514685547	0.191448297	0.496081464	0.398649269	0.126623628	0.486278489	0.151435611	-0.059238356	-0.217785336	0.118543019	-0.295078575	0.634439189
GSM337305	Control	-0.497868861	-0.458881914	0.249202067	0.264979458	-0.824763681	-0.050776522	0.555926836	0.342126531	-0.192500736	0.206313458	0.240321139	0.171233897	-0.230518714	0.347952717	-0.218321497	0.441584203
GSM337306	Control	-0.3693441	-0.412251878	0.203282978	0.402079872	-1.034827339	0.375191042	0.082278569	0.323392119	-0.007584778	0.682842378	0.728993283	-0.031121221	-0.152709642	0.344002214	-0.322521293	0.392492711
GSM337307	Control	-0.033676022	-0.512284869	0.304247978	-0.127865264	-0.749954942	-0.0030433	-0.252973664	0.1682844	-0.150419394	0.090194922	0.020262058	0.243312769	-0.255577303	0.314631647	-0.172276536	-0.143980119
GSM337308	Control	-0.399639083	-0.574593506	0.143216922	0.408848742	-1.055653503	0.240129589	0.764946206	0.443187492	0.289621481	0.289793156	0.277277853	0.010827569	-0.297604022	-0.065843225	-0.236252464	0.572402867
GSM337309	Control	0.130100056	-0.540688575	0.116685319	-0.115495881	-1.514209589	0.148642133	0.357876681	0.212954367	0.278048	0.041194922	0.025518711	0.037270586	-0.022447747	-0.283923678	-0.359852519	-0.203510375
GSM337310	Control	-0.435618628	-0.667587647	0.261689889	0.413801672	-0.101791114	0.237197272	-0.131990539	0.512471928	0.282958089	0.256598181	0.236289189	0.365770353	-0.323661297	0.108791506	-0.255932247	0.330476389
GSM337311	Control	-0.520365392	-0.4461856	0.069699939	0.347162756	-0.952455067	0.263464328	0.213552744	0.056421906	0.412048061	0.469440722	-0.107626525	-0.133982333	-0.153622322	-0.011821769	-0.368623531	0.725013908
GSM337312	Control	0.257044775	-0.499438894	0.420921744	-0.307633617	0.180400997	0.13105705	-0.3488567	-0.079117953	-0.014953272	-0.2430983	0.514558575	-0.26333665	0.000139208	0.377343297	-0.255163486	-0.221659864
GSM337313	Control	-0.595591847	-0.604839811	0.096732633	0.542861814	-0.810568564	-0.149542686	0.035698111	0.545287639	0.238679669	0.440332197	0.162874522	-0.225623314	-0.197948014	0.269522803	-0.023112439	-0.070951472
GSM337314	Control	-0.150564761	-0.396908578	0.102893997	0.859542222	-0.402681656	0.056955128	0.778900694	0.462291667	-0.268956567	0.002872317	0.256244797	0.589433889	-0.237803197	0.122956581	-0.326584139	0.229638114
GSM337315	Control	-0.301006225	-0.005668086	-0.034356894	-0.172849917	1.077525539	-0.059369856	-0.176759256	-0.147497372	-0.104998417	-0.325020575	-0.064733728	-0.087629611	0.144339186	-0.040682781	0.195139844	0.248120583
GSM337316	Control	-0.335618397	-0.407140344	-0.007584778	0.228448289	-0.788229106	0.059095081	0.639349167	0.518394903	-0.010231789	0.125661667	-0.107595253	0.307810533	-0.1209003	0.487196578	-0.137609217	0.003022186
GSM337317	Control	-0.472510844	-0.274888822	0.136408958	0.174952156	-0.011985536	0.099916019	-0.128703144	-0.131489775	0.496656067	0.22983845	0.333955994	-0.0726597	0.164602956	0.197998292	0.035380194	0.325822753
GSM337318	Control	-0.506825633	-0.593884497	0.226701519	0.551832575	-0.807464781	0.087111286	0.366937744	0.217820353	0.136481853	0.119760633	0.319188678	0.249713978	-0.178038172	0.307117181	-0.268262692	0.563472808
GSM337319	Psoriasis	0.753006808	-0.093302483	-0.292037481	-0.535403047	1.204887289	-0.272541519	-0.494056456	-0.212953072	-0.257845731	-0.339957258	-0.246087961	-0.237568956	0.472107656	-0.243809386	0.812993042	-0.512979772
GSM337320	Psoriasis	0.338454436	0.886426208	-0.145304561	-0.268094214	1.398206294	-0.179211281	-0.281114069	-0.064294289	-0.000902536	-0.515009394	0.224224681	-0.312198603	0.377192625	-0.041131025	0.359002803	-1.027307069
GSM337321	Psoriasis	0.263864647	0.521498333	-0.241296886	-0.589734039	1.269642131	-0.049456886	-0.221949153	-0.359852519	-0.57077625	-0.405544053	-0.477590658	-0.158134469	0.137802386	-0.232725897	0.70013735	-0.252682572
GSM337322	Psoriasis	0.631966672	0.396933881	-0.250848394	-0.562308536	0.807464469	-0.254436628	0.061072275	-0.233970461	-0.280867283	-0.5451872	-0.240719214	-0.277016131	0.219332531	-0.402155881	0.428701839	-0.6797877
GSM337323	Psoriasis	0.444161061	-0.337691586	-0.305483344	-0.399292253	0.414368881	-0.237001592	-0.362706492	-0.217360433	-0.216757822	0.072621672	-0.481367353	-0.312495319	0.105716364	-0.303960408	0.659397147	-0.485461397
GSM337324	Psoriasis	0.709742139	-0.034051506	-0.138471528	-0.388811381	1.269642131	-0.244414681	-0.325913583	-0.24388545	-0.225167192	-0.142711347	-0.262948675	-0.256313461	0.039035061	-0.150272169	0.735949567	-0.531955619
GSM337325	Psoriasis	0.811567333	0.284531092	-0.183299606	-0.556513222	1.476645114	-0.181369283	-0.302908725	-0.358782711	-0.454478744	-0.203905583	-0.195664631	-0.127895847	-0.053827836	-0.231581028	0.276431661	-0.669031172
GSM337326	Psoriasis	0.208441425	-0.101499517	-0.348743642	-0.494967014	0.6729662	-0.190425486	-0.221175503	-0.066905872	-0.291757325	-0.123443197	-0.328600717	-0.137377858	-0.023890375	-0.266124117	0.823213144	-0.56276095
GSM337327	Psoriasis	0.480178928	0.089918711	-0.294481256	-0.455908533	1.028037486	-0.093278553	-0.245584558	-0.032456075	-0.233603256	0.175535939	-0.719541497	-0.518532864	0.378633267	-0.47447365	-0.346138947	-0.269971406
GSM337328	Psoriasis	0.634439189	0.482230717	-0.406234478	-0.751167744	1.05731785	-0.290239264	-0.533865022	-0.181686197	-0.369910833	-0.245707464	-0.379800128	-0.289353594	-0.131775108	-0.433961697	-0.202407425	-0.696293589
GSM337329	Psoriasis	0.780180114	0.064693889	-0.286547181	-0.500371233	0.824688436	-0.230161897	-0.052571017	-0.281896214	-0.2224496	-0.388637992	-0.239589522	-0.194645047	-0.036727217	-0.353594814	0.756317592	-0.565056111
GSM337330	Psoriasis	0.66193425	0.697437678	-0.148869756	-0.848341747	1.629057483	-0.235673097	-0.494967014	-0.317061036	-0.20038165	-0.541461325	-0.186945469	-0.329869428	0.346619214	-0.12598975	0.407197097	-0.134243594
GSM337331	Psoriasis	0.909508864	0.639349167	-0.283282467	-0.515400158	1.650480483	-0.276934892	-0.323126167	-0.31543865	-0.3862847	-0.328481792	-0.281973947	-0.235736661	0.054675364	-0.238061969	0.466420856	-0.599686533
GSM337332	Psoriasis	0.646417719	0.425084139	-0.197033756	-0.469919125	1.542460647	-0.242711608	-0.367710722	-0.352295694	-0.427047628	-0.352136831	-0.228841481	-0.193667486	0.161981561	-0.0926092	0.395715169	-0.355929969
GSM337333	Psoriasis	0.708814708	0.185699789	-0.323546472	-0.477303883	1.440800081	-0.117439456	-0.318098758	-0.521912914	-0.405193025	-0.438039019	-0.451970856	-0.333120411	0.062871061	-0.338752858	0.341865461	-0.494651636
GSM337334	Psoriasis	0.254334714	0.203394558	-0.252829986	-0.331398744	0.791543861	-0.050989061	-0.259900425	-0.261614597	-0.3096873	0.00781495	-0.124648486	-0.131268647	-0.01578375	-0.231359331	-0.158534267	0.088960594
GSM337335	Psoriasis	0.716867419	0.872284122	-0.245080986	-0.644775228	1.476645114	-0.259328025	-0.393081422	-0.441763692	-0.276041761	-0.415988433	-0.464697733	-0.221227653	0.520139742	-0.155011322	0.379418414	-0.796982117
GSM337336	Psoriasis	-0.016739681	0.349450097	0.037024017	-0.092881086	0.588402764	0.073906428	-0.499438894	-0.051494119	0.155977753	-0.310292903	-0.048212558	-0.178512031	0.665429389	0.030514956	0.307314356	0.010218783
GSM337337	Psoriasis	-0.595044547	0.084556206	-0.240047267	-0.219102275	0.330249014	-0.238255442	-0.475005322	-0.516077258	0.214520847	-0.126448989	-0.379800128	-0.124680567	-0.092754592	-0.355166972	-0.315641128	-0.417893747
GSM337338	Psoriasis	0.693214683	0.725013908	-0.153477603	-0.558720225	1.105518811	-0.309507131	-0.446423303	-0.458346428	-0.360842994	-0.807464781	-0.300566163	-0.307917903	0.240261203	-0.294296431	0.295582547	-0.586646597
GSM337339	Psoriasis	0.565233008	0.7574925	-0.209765594	-0.323876475	0.815950856	-0.209308369	-0.599205256	-0.503229517	-0.369191808	-0.359594019	-0.079130956	-0.103505669	-0.049192997	-0.198498803	0.399934408	-0.620776192
GSM337340	Psoriasis	0.787539314	0.410325531	-0.062608006	-0.073379161	0.868403619	-0.204856608	-0.183521053	0.255064306	0.178564242	0.17889625	0.106524828	-0.025798072	0.260638864	0.068441769	0.035182306	-0.149755442
GSM337341	Psoriasis	0.532397786	-0.143675986	-0.276207489	-0.534970339	0.844876567	-0.122091864	-0.226202628	-0.107054967	0.00685485	0.031523583	-0.294037053	-0.377939667	0.078794878	-0.395009442	0.6325203	-0.7677063
GSM337342	Psoriasis	0.459220589	0.311090975	-0.256313461	-0.704033481	1.101279183	-0.226670908	-0.311436017	-0.242586361	-0.520746456	-0.414624422	-0.657740961	-0.211907589	0.011056758	-0.452746986	0.270378353	-0.544793228
GSM337343	Psoriasis	-0.471184794	0.075367203	-0.390597161	-0.176759256	-0.099523497	-0.088190742	-0.031230286	0.187911047	0.105716364	0.318548892	-0.305393158	-0.163791858	-0.028657181	-0.302729892	-0.180282089	0.315495744
GSM337344	Psoriasis	0.812993042	0.193652258	-0.171181539	-0.544793228	0.878852481	-0.283363514	-0.589207364	-0.573199089	-0.550468144	-0.363414381	-0.251810939	-0.457154908	0.232159717	-0.467755617	0.694121172	-0.539812286
GSM337345	Psoriasis	0.689237317	0.068802964	-0.236374083	-0.662224964	0.6405936	-0.261473047	-0.718459261	-0.074768006	-0.227631483	-0.493396017	-0.036789178	-0.586171431	0.748620989	-0.583599347	0.814218647	-0.195706506
GSM337346	Psoriasis	0.270460414	0.218071322	-0.339572781	-0.877508808	1.407365828	-0.204856608	-0.331845364	-0.278314203	-0.846400836	-0.614600197	-0.330630869	-0.453259681	0.398835458	-0.559144372	-0.073146725	-0.540241175
GSM337347	Psoriasis	0.654463531	-0.130025211	-0.233422019	-0.399292253	1.38870175	-0.176759256	-0.381654367	-0.20370685	-0.410901069	-0.336596717	-0.391434528	-0.218154003	0.133339497	-0.356905947	0.217111578	-0.384689789
GSM337348	Psoriasis	0.084922428	0.274714031	-0.133592272	-0.759820781	0.861296661	-0.226092908	-0.329090728	-0.354883344	-0.443939183	-0.344524075	-0.364010367	-0.090073419	-0.1121726	-0.241880789	0.517685919	-0.629260139
GSM337349	Psoriasis	0.68366415	0.144534761	-0.37832416	-0.521912914	1.074131075	-0.254116019	-0.434589681	-0.358091053	-0.337077014	-0.379498533	-0.664543961	-0.253707536	0.130950086	-0.509872064	0.137050753	-0.317484108
GSM337350	Psoriasis	0.375488156	0.498929731	-0.137549433	-0.478664536	1.012812933	-0.335618397	-0.553995917	-0.485461397	-0.389975239	-0.102724586	-0.265668931	-0.589207364	0.181395617	-0.595591847	0.047418896	-0.398934717
GSM337351	Psoriasis	0.361855758	0.233272203	-0.349251433	-0.617576531	0.87543285	-0.236938586	-0.116473008	-0.362428914	-0.399103075	-0.456874314	-0.389656019	-0.448507208	0.136481853	-0.625229114	0.366809178	-0.519219458
GSM337352	Psoriasis	0.625467708	0.878852481	-0.259468633	-0.684093786	1.476645114	-0.314648269	-0.291856058	-0.521106808	-0.31401485	-0.747485789	-0.416930022	-0.216433644	0.000159897	-0.190101569	0.400826775	-0.219979431
GSM337353	Psoriasis	0.207156694	0.278048	-0.142204756	-0.612740553	1.053912533	-0.255098897	-0.629260139	-0.235311892	-0.530381994	-0.355166972	-0.477303883	-0.141370517	0.431717344	-0.257845731	0.714379003	-0.529666736
GSM337354	Psoriasis	0.493635089	0.392832919	0.043895017	-0.522994708	1.275879464	-0.081185692	-0.546832925	-0.211851458	-0.673985122	-0.396034808	-0.378861825	-0.2574924	0.5277142	-0.127424644	0.335386358	-0.691074267
GSM337355	Psoriasis	0.638074447	0.703721361	-0.185296942	-0.183343742	0.987696167	0.106153478	0.040336447	-0.18582355	-0.392743158	-0.261172628	-0.595591847	-0.256007303	0.071092072	-0.982517039	0.175726361	-1.160888528
GSM337356	Psoriasis	0.630750083	0.420721386	-0.080672944	-0.317579556	0.996035406	-0.217570994	-0.167747692	-0.494327319	-0.494651636	-0.330409864	-0.156416006	-0.268804108	0.052225861	-0.14961465	0.940299417	-0.338269764
GSM337357	Psoriasis	0.324755292	1.741199103	-0.145720614	-0.431881061	1.428169975	-0.049047478	-0.573648175	-0.326460325	-0.824763681	-0.151818142	-0.240544528	-0.165261567	0.030534794	-0.067518328	-0.044904403	-0.050343006
GSM337358	Psoriasis	0.728993283	0.872284122	-0.31543865	-0.592300786	1.081378978	-0.253297111	-0.585193203	-0.192221792	-0.410720092	-0.396749133	-0.161722261	-0.160443139	0.221164342	-0.432269367	0.462291667	-0.477590658
GSM337359	Psoriasis	0.326148142	0.430870819	-0.103899811	0.051693258	0.734953992	-0.088832453	0.033396328	-0.358234422	-0.019931931	-0.859391228	-0.367440361	-0.224935589	0.272515189	-0.553553447	-0.230458828	-0.448507208
GSM337360	Psoriasis	0.903185242	0.221643903	-0.333252133	-0.681479897	1.372427333	-0.359319364	-0.608379	-0.444595361	-0.397387761	-0.392902817	-0.655397336	-0.322802719	0.625467708	-0.536638531	0.317061328	-0.496884647
GSM337361	Psoriasis	0.210750914	0.441136461	-0.209037261	-0.264696331	0.601562733	-0.314335556	0.056775964	-0.288999303	-0.235984953	-0.287321183	-0.305779847	-0.011208903	0.338713969	-0.501588319	-0.366229214	-0.299696681
GSM337362	Psoriasis	0.922336572	0.554217911	-0.178642567	-0.670757886	1.086011064	-0.216268669	-0.554918644	-0.019179136	-0.389975239	-0.445954231	-0.546832925	-0.195939397	0.125094481	-0.391262853	0.050770361	0.404430342
GSM337363	Psoriasis	0.682842378	0.443664211	-0.292568011	-0.434777261	1.810373053	-0.348246561	-0.257566119	-0.264915461	-0.312917417	-0.474747258	-0.624531547	-0.314648269	0.536566217	-0.141337636	0.645041969	-0.669926214
GSM337364	Psoriasis	0.6399571	0.993487283	-0.124341508	-0.134050778	0.889619828	0.049699764	-0.068623411	0.061194733	0.107824697	0.180152225	0.205393919	-0.1244355	0.182645725	0.175904525	0.051074933	0.649845261
GSM337365	Psoriasis	0.792690083	0.535016803	-0.261322319	-0.635863458	1.105518811	-0.184794214	-0.351087256	-0.325020575	-0.302439656	-0.350685894	-0.44479945	-0.219211675	-0.041131025	-0.330630869	0.3974781	-0.394832311
GSM337366	Psoriasis	0.535016803	0.859542222	-0.293025197	-0.450384292	1.19406615	-0.208793581	-0.509872064	-0.284355017	-0.298604325	-0.500371233	-0.329090728	-0.31401485	0.144614222	-0.370778797	0.421516869	-0.08631145
GSM337367	Psoriasis	0.705467653	0.831475769	-0.221602967	-0.506126561	1.033989142	-0.209865303	-0.319693372	-0.319895925	-0.416742436	-0.851988194	-0.2522312	-0.273721178	0.096137456	-0.567963967	0.689237317	-0.693602572
GSM337368	Psoriasis	0.006095594	0.274714031	-0.364139017	0.121875458	1.122443125	-0.219677711	-0.183386856	-0.220148511	-0.361855631	-0.275897706	-0.589734039	-0.378399625	0.365348828	-0.473080989	-0.128539761	-0.026170597
GSM337369	Psoriasis	0.938121656	0.767086017	-0.005942597	-0.228941039	0.852652464	0.035380194	-0.193243742	-0.382804406	0.000450986	-0.366078606	0.166820231	-0.359714567	0.088687908	-9.09E-05	0.371775742	-1.397627783
GSM337370	Psoriasis	0.749603858	1.215846606	-0.207198072	-0.619539414	1.135185906	-0.270506311	-0.587647439	-0.389975239	-0.292748719	-0.718459261	-0.329523783	-0.305978403	0.404071264	-0.445256061	0.392309192	-0.685680669
GSM337371	Psoriasis	0.490653353	1.321469386	-0.184101111	-0.119386867	1.06001975	-0.210064003	-0.58867415	-0.043682872	-0.006292283	-0.359852519	-0.163077214	-0.121484703	0.725013908	-0.257926439	0.499562222	-0.246228033
GSM337372	Psoriasis	0.402837761	0.591978333	-0.312106497	-0.481936708	0.886426208	-0.292653922	-0.106620064	-0.143915792	-0.343625215	-0.464952797	-0.418677433	-0.145172211	-0.113235925	-0.309868456	0.496358275	-0.511190022
GSM337373	Psoriasis	0.405724528	0.347031194	-0.203510375	-0.509174683	0.87543285	-0.332900711	-0.231243275	-0.339321069	-0.378559969	-0.516413492	-0.417117342	-0.271637192	0.111811778	-0.388811381	0.738061014	-0.687473256
GSM337374	Psoriasis	0.376247189	0.606402656	-0.234647219	-0.681479897	1.122443125	-0.289177717	-0.5741427	-0.451159867	-0.312495319	-0.619539414	-0.434777261	-0.365516264	0.239376397	-0.075511183	0.342126531	-0.930225356
GSM337375	Psoriasis	0.433663689	-0.017189472	-0.275115217	-0.582026072	1.012812933	-0.219979431	-0.346884628	-0.488748958	-0.164947042	-0.326893789	-0.402321622	-0.217302453	0.021425206	-0.606654397	0.049019828	-0.949695383
GSM337376	Psoriasis	0.659397147	0.412048061	-0.188776919	-0.589207364	1.398206294	-0.267043083	-0.568892792	-0.551802756	-0.322364003	-0.492485147	-0.333827653	-0.225921039	0.248850003	-0.148230433	0.264979458	-0.76369415
